# Supplementary material for: Speeding genomic island discovery through systematic design of reference database composition
Source: PLoS One. 2024 Mar 13;19(3):e0298641. doi: 10.1371/journal.pone.0298641 (PMC10936790; doi:10.1371/journal.pone.0298641)
Supplement: S1 Text — (GZ) [file pone.0298641.s002.gz]

Archive with 1 entries (1 files):
- db2sp.txt
