# Supplementary material for: Speeding genomic island discovery through systematic design of reference database composition
Source: PLoS One. 2024 Mar 13;19(3):e0298641. doi: 10.1371/journal.pone.0298641 (PMC10936790; doi:10.1371/journal.pone.0298641)
Supplement: S1 Text — (GZ) [file pone.0298641.s002.gz › db2sp.txt]

Actinobacteria	13-2-20CM-68-14__sp001914705,13-2-20CM-68-14__sp005883955,13-2-20CM-68-14__sp005884005,13-2-20CM-68-14__sp005888315,20-14-0-20-35-9__sp004376325,3-1-20CM-4-69-9__sp001920085,3-1-20CM-4-69-9__sp005883355,3-1-20CM-4-69-9__sp005885085,3-1-20CM-4-69-9__sp005885245,3-1-20CM-4-69-9__sp005888435,67-14__sp001897355,73-13__sp001898855,AAA044-D11__sp000485495,AAA044-D11__sp002340925,AAA044-D11__sp002367715…
Archaea	0-14-0-20-30-16__sp002779075,0-14-0-20-34-12__sp002779065,0-14-0-20-59-11__sp002763345,0-14-0-80-44-23__sp002779235,1-14-0-10-31-34__sp002763225,1-14-0-10-32-24__sp002763025,1-14-0-10-34-76__sp002763075,1-14-0-10-37-12__sp002762795,1-14-0-10-44-13__sp002762985,1-14-0-10-45-29__sp002778455,21-14-0-10-32-9__sp002762915,40CM-2-53-6__sp001915065,40CM-2-53-6__sp001918745,40CM-2-53-6__sp001918765,40CM-…
BacteriaOther	0-14-0-10-38-17__sp002774085,0-14-0-20-40-13__sp002774285,0-14-0-20-45-22__sp002774355,0-14-0-20-51-18__sp002774685,0-14-0-80-42-15__sp002780005,0-14-0-80-59-12__sp002779395,0-14-3-00-41-53__sp002780895,01-FULL-36-10b__sp001785725,01-FULL-36-15b__sp001782035,01-FULL-36-15b__sp001782045,01-FULL-38-12b__sp001820175,01-FULL-38-12b__sp001820255,01-FULL-39-12b__sp001780955,01-FULL-43-11b__sp001780985,…
EnterobacteralesOther	1-19__sp001922585,1-19__sp002837195,ATCC-39006__sp002847015,Arsenophonus__lipoptenae,Arsenophonus__nasoniae,Arsenophonus__sp000757905,Arsenophonus__sp900343015,Arsenophonus__sp900343025,Arsenophonus__triatominarum,BGMRC-2031__sp004346745,Brenneria__alni,Brenneria__goodwinii,Brenneria__nigrifluens,Brenneria__roseae,Brenneria__rubrifaciens,Brenneria__salicis,Buchnera__aphidicola_A,Buchnera__aphidic…
EnterobactericiaeOther	Annandia__adelgestsuga,Atlantibacter__hermannii,Atlantibacter__sp002345315,Atlantibacter__sp002358165,Atlantibacter__subterranea,B14__sp000307305,BGMRC-2031__sp005217455,BIGb0383__sp003751845,Biostraticola__tofi,Blochmannia__floridanus,Blochmannia__pennsylvanicus_A,Blochmannia__sp000973505,Blochmannia__sp000973545,Blochmannia__vafer,Buttiauxella__agrestis,Buttiauxella__brennerae,Buttiauxella__fer…
EpsilonproteobacteriaOther	4484-230__sp002085085,Aliarcobacter__aquimarinus,Aliarcobacter__butzleri,Aliarcobacter__caeni,Aliarcobacter__cibarius,Aliarcobacter__cloacae,Aliarcobacter__cryaerophilus,Aliarcobacter__cryaerophilus_A,Aliarcobacter__cryaerophilus_B,Aliarcobacter__defluvii,Aliarcobacter__ellisii,Aliarcobacter__faecis,Aliarcobacter__lanthieri,Aliarcobacter__pacificus,Aliarcobacter__porcinus,Aliarcobacter__skirrowii…
FirmicutesOther	1109__sp001028815,14-2__sp000403255,14-2__sp000403315,14-2__sp000403845,14-2__sp001940225,14-2__sp004793545,18JY21-1__sp004344915,1XD42-69__sp003612565,28L__sp000177555,28L__sp002892445,32O-W__sp001465275,38-11__sp001509345,41-269__sp001508005,45385__sp002156385,45385__sp002797395,4572-104__sp003245625,46-80__sp002382755,46-80__sp002418775,46-80__sp003485325,46-80__sp003513005,50-218__sp001508855…
GammaproteobacteriaOther	1-14-0-20-46-22__sp002796245,1162T-S-0a-05__sp000964245,13-2-20CM-66-19__sp001914695,13-2-20CM-66-19__sp003136935,13-2-20CM-66-19__sp005877965,13-2-20CM-66-19__sp005878095,13-2-20CM-66-19__sp005878835,2-02-FULL-42-43__sp001801425,2-02-FULL-42-43__sp001801515,2-02-FULL-42-43__sp001801815,2-02-FULL-42-43__sp001802455,2-02-FULL-42-43__sp002793195,2-02-FULL-47-50__sp001801885,2-02-FULL-56-15__sp00180…
Listeriaceae	Brochothrix__campestris,Brochothrix__thermosphacta,Enterococcus_B__thailandicus,Listeria_A__booriae,Listeria_A__cornellensis,Listeria_A__grandensis,Listeria_A__newyorkensis,Listeria_A__riparia,Listeria_A__rocourtiae,Listeria_A__weihenstephanensis,Listeria__aquatica,Listeria__costaricensis,Listeria__fleischmannii,Listeria__floridensis,Listeria__goaensis,Listeria__grayi,Listeria__innocua,Listeria__…
ProteobacteriaOther	1-14-0-10-45-34__sp002778785,1-14-0-20-39-49__sp002787635,1-14-0-20-42-23__sp002796345,1-14-0-20-45-16__sp002787535,1-14-0-20-47-16__sp002796325,1-14-0-20-49-13__sp002796305,16-39-46__sp002257235,2-01-FULL-41-14__sp001767855,2-02-FULL-38-15-A__sp001797335,2-02-FULL-40-11__sp001798105,2-02-FULL-44-16__sp001798185,2-02-FULL-50-16__sp001798715,2-02-FULL-58-16__sp001830425,2-02-FULL-63-19__sp00177041…
Streptococcaceae	Bacillus_A__anthracis,Bacillus_A__bombysepticus,Bacillus_A__cereus,Bacillus__subtilis,Corynebacterium__sp900618065,Enterococcus__faecalis,Escherichia__flexneri,Floricoccus__penangensis,Floricoccus__tropicus,Gemella__sp002871655,Granulicatella__sp001071995,Lactococcus_A__chungangensis,Lactococcus_A__laudensis,Lactococcus_A__piscium,Lactococcus_A__piscium_C,Lactococcus_A__piscium_D,Lactococcus_A__p…
