# Supplementary material for: Speeding genomic island discovery through systematic design of reference database composition
Source: PLoS One. 2024 Mar 13;19(3):e0298641. doi: 10.1371/journal.pone.0298641 (PMC10936790; doi:10.1371/journal.pone.0298641)
Supplement: S2 Text — (GZ) [file pone.0298641.s003.gz › gnm2rank.txt]

1	GCA_900492825	Klebsiella__pneumoniae	0
2	GCA_004116795	Escherichia__flexneri	2343
3	GCA_002547155	Escherichia__flexneri	3368
4	GCA_003793735	Escherichia__flexneri	0
5	GCA_002474755	Escherichia__flexneri	7207
6	GCA_003794895	Escherichia__flexneri	0
7	GCA_005393165	Escherichia__flexneri	8185
8	GCA_002517625	Escherichia__flexneri	7872
9	GCA_003773605	Escherichia__flexneri	0
10	GCA_000778965	Escherichia__flexneri	7163
11	GCA_900481075	Escherichia__flexneri	5164
12	GCA_900480895	Escherichia__flexneri	5171
13	GCA_900480885	Escherichia__flexneri	5129
14	GCA_900481125	Escherichia__flexneri	5136
15	GCA_900480965	Escherichia__flexneri	5156
16	GCA_900480905	Escherichia__flexneri	5143
17	GCA_900481065	Escherichia__flexneri	5105
18	GCA_900481085	Escherichia__flexneri	5112
19	GCA_900480875	Escherichia__flexneri	5119
20	GCA_900480915	Escherichia__flexneri	5148
21	GCA_002519595	Escherichia__flexneri	3176
22	GCA_900196595	Escherichia__flexneri	5796
23	GCA_000798155	Escherichia__flexneri	7813
24	GCA_004336965	Escherichia__flexneri	6365
25	GCA_005385805	Escherichia__flexneri	8077
26	GCA_005391225	Escherichia__flexneri	8115
27	GCA_000779175	Escherichia__flexneri	7083
28	GCA_005844625	Escherichia__flexneri	7991
29	GCA_001611715	Escherichia__flexneri	2098
30	GCA_002943155	Escherichia__flexneri	6049
31	GCA_005388765	Escherichia__flexneri	5737
32	GCA_002461265	Escherichia__flexneri	7250
33	GCA_003791545	Escherichia__flexneri	0
34	GCA_002943285	Escherichia__flexneri	6181
35	GCA_003337145	Escherichia__flexneri	7348
36	GCA_000714975	Escherichia__flexneri	5110
37	GCA_002546275	Escherichia__flexneri	7237
38	GCA_000778745	Escherichia__flexneri	6719
39	GCA_003304755	Escherichia__flexneri	4201
40	GCA_002226615	Escherichia__flexneri	6763
41	GCA_002761675	Escherichia__flexneri	8119
42	GCA_003322195	Escherichia__flexneri	7233
43	GCA_003297485	Escherichia__flexneri	8159
44	GCA_003322155	Escherichia__flexneri	7344
45	GCA_003322915	Escherichia__flexneri	7288
46	GCA_002326955	Escherichia__flexneri	1997
47	GCA_002155465	Escherichia__flexneri	7001
48	GCA_003988315	Escherichia__flexneri	2977
49	GCA_005399765	Escherichia__flexneri	7883
50	GCA_002465625	Escherichia__flexneri	7668
51	GCA_002522665	Escherichia__coli	1951
52	GCA_001637745	Escherichia__flexneri	5872
53	GCA_003774845	Escherichia__flexneri	0
54	GCA_002943245	Escherichia__flexneri	5948
55	GCA_003304355	Escherichia__flexneri	6644
56	GCA_000599805	Escherichia__flexneri	4952
57	GCA_000627175	Escherichia__flexneri	3495
58	GCA_002319615	Escherichia__flexneri	6173
59	GCA_003302875	Escherichia__flexneri	3570
60	GCA_000397725	Escherichia__flexneri	5843
61	GCA_001621625	Escherichia__flexneri	3227
62	GCA_002544105	Escherichia__flexneri	7052
63	GCA_000026265	Escherichia__flexneri	8152
64	GCA_000627095	Escherichia__flexneri	2799
65	GCA_004358125	Escherichia__flexneri	7554
66	GCA_900536975	Escherichia__coli	1023
67	GCA_004357965	Escherichia__flexneri	7577
68	GCA_004357855	Escherichia__flexneri	7574
69	GCA_003782855	Escherichia__flexneri	0
70	GCA_002547165	Escherichia__flexneri	7804
71	GCA_000355555	Escherichia__flexneri	739
72	GCA_003775435	Escherichia__flexneri	0
73	GCA_002233035	Escherichia__flexneri	7791
74	GCA_000797605	Escherichia__flexneri	7682
75	GCA_002226375	Escherichia__flexneri	1391
76	GCA_000159295	Escherichia__coli	2233
77	GCA_001262775	Escherichia__flexneri	6746
78	GCA_004284535	Escherichia__flexneri	6099
79	GCA_002228625	Escherichia__flexneri	7913
80	GCA_000704705	Escherichia__flexneri	6983
81	GCA_001519405	Escherichia__flexneri	5091
82	GCA_001575285	Escherichia__flexneri	5999
83	GCA_900174635	Escherichia__flexneri	4017
84	GCA_900174625	Escherichia__flexneri	5766
85	GCA_003793335	Escherichia__flexneri	0
86	GCA_002228755	Escherichia__flexneri	8104
87	GCA_002231635	Escherichia__flexneri	7273
88	GCA_002520805	Escherichia__flexneri	7864
89	GCA_002544845	Escherichia__flexneri	3210
90	GCA_003302315	Escherichia__flexneri	5787
91	GCA_005938765	Escherichia__flexneri	2769
92	GCA_000458335	Escherichia__coli	1402
93	GCA_002486435	Escherichia__flexneri	7084
94	GCA_002225555	Escherichia__flexneri	3245
95	GCA_006350135	Escherichia__flexneri	7772
96	GCA_000488055	Escherichia__flexneri	8076
97	GCA_002319555	Escherichia__flexneri	7370
98	GCA_005388425	Escherichia__coli_D	0
99	GCA_003175315	Escherichia__flexneri	6950
100	GCA_002231785	Escherichia__flexneri	7561
101	GCA_000460815	Escherichia__coli	2137
102	GCA_003791425	Escherichia__flexneri	0
103	GCA_001616145	Escherichia__flexneri	6558
104	GCA_002468415	Escherichia__flexneri	5231
105	GCA_001182815	Escherichia__flexneri	775
106	GCA_000779005	Escherichia__flexneri	6897
107	GCA_005381605	Escherichia__flexneri	8070
108	GCA_002545455	Escherichia__flexneri	6784
109	GCA_003333735	Escherichia__flexneri	7839
110	GCA_004804015	Escherichia__flexneri	7939
111	GCA_005393105	Escherichia__flexneri	5604
112	GCA_002485465	Escherichia__flexneri	7463
113	GCA_001748985	Escherichia__flexneri	7815
114	GCA_003774585	Escherichia__flexneri	0
115	GCA_000356485	Escherichia__flexneri	911
116	GCA_002517945	Escherichia__flexneri	5875
117	GCA_003792105	Escherichia__flexneri	0
118	GCA_004256025	Escherichia__flexneri	0
119	GCA_002227425	Escherichia__flexneri	8069
120	GCA_002519675	Escherichia__flexneri	2094
121	GCA_002079225	Escherichia__flexneri	7566
122	GCA_900186905	Escherichia__flexneri	7701
123	GCA_002226575	Escherichia__flexneri	7835
124	GCA_002519745	Escherichia__flexneri	5924
125	GCA_003304655	Escherichia__flexneri	7015
126	GCA_000778315	Escherichia__flexneri	7302
127	GCA_003284485	Escherichia__flexneri	5199
128	GCA_002520755	Escherichia__flexneri	5853
129	GCA_000777375	Escherichia__flexneri	6636
130	GCA_002511025	Escherichia__flexneri	7851
131	GCA_000458195	Escherichia__flexneri	7905
132	GCA_003303585	Escherichia__flexneri	958
133	GCA_003358845	Escherichia__flexneri	6438
134	GCA_000777325	Escherichia__flexneri	5625
135	GCA_005394365	Escherichia__flexneri	5848
136	GCA_005388225	Escherichia__coli_D	0
137	GCA_003830265	Escherichia__flexneri	5672
138	GCA_002229265	Escherichia__flexneri	7920
139	GCA_900480735	Escherichia__flexneri	1605
140	GCA_003357865	Escherichia__flexneri	7265
141	GCA_900481165	Escherichia__flexneri	1535
142	GCA_003358085	Escherichia__flexneri	7267
143	GCA_004960085	Escherichia__coli_D	0
144	GCA_002012125	Escherichia__flexneri	3568
145	GCA_000797585	Escherichia__flexneri	6323
146	GCA_000627215	Escherichia__flexneri	3457
147	GCA_002233455	Escherichia__flexneri	7725
148	GCA_000704725	Escherichia__flexneri	6901
149	GCA_002190005	Escherichia__flexneri	6933
150	GCA_000460595	Escherichia__flexneri	7878
151	GCA_000351205	Escherichia__coli	1591
152	GCA_005043455	Escherichia__flexneri	0
153	GCA_000461355	Escherichia__coli	1978
154	GCA_003176515	Escherichia__flexneri	6960
155	GCA_003793475	Escherichia__flexneri	0
156	GCA_003334615	Escherichia__coli	1161
157	GCA_900636245	Escherichia__flexneri	6246
158	GCA_000713685	Escherichia__flexneri	6956
159	GCA_002324135	Escherichia__flexneri	5701
160	GCA_002324075	Escherichia__flexneri	5709
161	GCA_002324095	Escherichia__flexneri	5841
162	GCA_002324145	Escherichia__flexneri	5779
163	GCA_002324105	Escherichia__flexneri	5831
164	GCA_002173145	Escherichia__flexneri	5387
165	GCA_900480955	Escherichia__flexneri	1582
166	GCA_002512345	Escherichia__flexneri	6367
167	GCA_002542115	Escherichia__flexneri	1489
168	GCA_002467955	Escherichia__flexneri	6429
169	GCA_005384065	Escherichia__flexneri	6346
170	GCA_002518725	Escherichia__flexneri	6432
171	GCA_002520645	Escherichia__flexneri	6422
172	GCA_002456205	Escherichia__flexneri	6249
173	GCA_001748975	Escherichia__flexneri	7064
174	GCA_900499425	Escherichia__flexneri	2109
175	GCA_002512855	Escherichia__flexneri	6097
176	GCA_001268425	Escherichia__flexneri	7132
177	GCA_003859235	Escherichia__flexneri	3261
178	GCA_900490565	Escherichia__flexneri	6679
179	GCA_002324755	Escherichia__flexneri	7404
180	GCA_002324685	Escherichia__flexneri	7411
181	GCA_004284465	Escherichia__flexneri	6107
182	GCA_002324595	Escherichia__flexneri	7440
183	GCA_002163955	Escherichia__flexneri	6475
184	GCA_002971875	Escherichia__flexneri	8132
185	GCA_004278015	Escherichia__flexneri	0
186	GCA_900607355	Escherichia__flexneri	6841
187	GCA_001607605	Escherichia__flexneri	6654
188	GCA_900449125	Escherichia__flexneri	1776
189	GCA_003048045	Escherichia__flexneri	8117
190	GCA_003399775	Escherichia__flexneri	3182
191	GCA_900195755	Escherichia__flexneri	8013
192	GCA_003418505	Escherichia__flexneri	6563
193	GCA_005385525	Escherichia__flexneri	6265
194	GCA_002324765	Escherichia__flexneri	7491
195	GCA_003399745	Escherichia__flexneri	3381
196	GCA_002231495	Escherichia__flexneri	8018
197	GCA_003334665	Escherichia__flexneri	6029
198	GCA_003009495	Escherichia__flexneri	5406
199	GCA_900450065	Escherichia__flexneri	32
200	GCA_003775505	Escherichia__flexneri	0
201	GCA_003667405	Escherichia__flexneri	7108
202	GCA_001269185	Escherichia__flexneri	7490
203	GCA_002520915	Escherichia__flexneri	8155
204	GCA_900482195	Escherichia__flexneri	6870
205	GCA_003291435	Escherichia__flexneri	4914
206	GCA_001614635	Escherichia__flexneri	1977
207	GCA_002464275	Escherichia__flexneri	7778
208	GCA_006231505	Escherichia__flexneri	2391
209	GCA_000352585	Escherichia__flexneri	7801
210	GCA_004283695	Escherichia__flexneri	6046
211	GCA_004767485	Escherichia__flexneri	8100
212	GCA_003774325	Escherichia__flexneri	0
213	GCA_000798475	Escherichia__flexneri	7232
214	GCA_004282435	Escherichia__flexneri	6018
215	GCA_004284245	Escherichia__flexneri	5975
216	GCA_000387845	Escherichia__coli_D	0
217	GCA_003321835	Escherichia__flexneri	6546
218	GCA_002463385	Escherichia__flexneri	8435
219	GCA_005399545	Escherichia__flexneri	7956
220	GCA_004960095	Escherichia__flexneri	2787
221	GCA_004172525	Escherichia__flexneri	5877
222	GCA_003591365	Escherichia__flexneri	7871
223	GCA_006235345	Escherichia__flexneri	2789
224	GCA_002324645	Escherichia__flexneri	7452
225	GCA_005390345	Escherichia__flexneri	4579
226	GCA_003334015	Escherichia__flexneri	7877
227	GCA_004767105	Escherichia__flexneri	7585
228	GCA_004276875	Escherichia__flexneri	0
229	GCA_002207245	Escherichia__flexneri	7469
230	GCA_000462285	Escherichia__flexneri	7205
231	GCA_003890995	Escherichia__flexneri	0
232	GCA_004283315	Escherichia__flexneri	5969
233	GCA_002324575	Escherichia__flexneri	7483
234	GCA_002324495	Escherichia__flexneri	7511
235	GCA_005393645	Escherichia__flexneri	2309
236	GCA_003730665	Escherichia__flexneri	4584
237	GCA_000460535	Escherichia__coli	2081
238	GCA_003686975	Escherichia__flexneri	6643
239	GCA_004116695	Escherichia__flexneri	6619
240	GCA_000397505	Escherichia__flexneri	5032
241	GCA_002543545	Escherichia__flexneri	6879
242	GCA_005037885	Escherichia__flexneri	0
243	GCA_003304855	Escherichia__flexneri	7480
244	GCA_002166715	Escherichia__flexneri	7449
245	GCA_000350865	Escherichia__coli	1786
246	GCA_001900965	Escherichia__flexneri	7788
247	GCA_000397525	Escherichia__flexneri	5738
248	GCA_001700035	Escherichia__flexneri	6728
249	GCA_003334465	Escherichia__flexneri	7056
250	GCA_002099795	Escherichia__flexneri	4644
251	GCA_002100025	Escherichia__flexneri	4574
252	GCA_003357545	Escherichia__flexneri	3969
253	GCA_002099975	Escherichia__flexneri	4807
254	GCA_002246485	Escherichia__flexneri	172
255	GCA_900450155	Escherichia__flexneri	5137
256	GCA_002099865	Escherichia__flexneri	4849
257	GCA_900520305	Escherichia__flexneri	6948
258	GCA_002099715	Escherichia__flexneri	3671
259	GCA_002099815	Escherichia__flexneri	4858
260	GCA_001575755	Escherichia__flexneri	8083
261	GCA_004793145	Escherichia__flexneri	4876
262	GCA_002959225	Escherichia__flexneri	4095
263	GCA_002514085	Escherichia__flexneri	8002
264	GCA_900480755	Escherichia__flexneri	1563
265	GCA_900480945	Escherichia__flexneri	1638
266	GCA_005388265	Escherichia__flexneri	6493
267	GCA_003731135	Escherichia__flexneri	6894
268	GCA_002173155	Escherichia__flexneri	2958
269	GCA_002191105	Escherichia__flexneri	8401
270	GCA_003000775	Escherichia__flexneri	1379
271	GCA_002972355	Escherichia__flexneri	8114
272	GCA_002099785	Escherichia__flexneri	4761
273	GCA_002463005	Escherichia__flexneri	6150
274	GCA_900449975	Escherichia__flexneri	6288
275	GCA_000460995	Escherichia__coli	1727
276	GCA_003792915	Escherichia__flexneri	0
277	GCA_006235935	Escherichia__flexneri	6637
278	GCA_002468175	Escherichia__flexneri	6130
279	GCA_002519635	Escherichia__flexneri	6755
280	GCA_002514105	Escherichia__flexneri	8088
281	GCA_002324215	Escherichia__flexneri	4518
282	GCA_002247975	Escherichia__flexneri	1656
283	GCA_005388165	Escherichia__flexneri	8135
284	GCA_002207085	Escherichia__flexneri	8167
285	GCA_002511405	Escherichia__flexneri	7485
286	GCA_004569095	Escherichia__coli_D	0
287	GCA_002206685	Escherichia__flexneri	7451
288	GCA_002099895	Escherichia__flexneri	4946
289	GCA_003886095	Escherichia__flexneri	4922
290	GCA_003302375	Escherichia__flexneri	3666
291	GCA_900478955	Escherichia__flexneri	2882
292	GCA_005389985	Escherichia__flexneri	6851
293	GCA_005045915	Escherichia__flexneri	0
294	GCA_002230225	Escherichia__flexneri	7604
295	GCA_002324695	Escherichia__flexneri	7311
296	GCA_002220215	Escherichia__flexneri	7078
297	GCA_003291175	Escherichia__flexneri	1833
298	GCA_001269245	Escherichia__flexneri	8055
299	GCA_003291315	Escherichia__flexneri	6801
300	GCA_002520225	Escherichia__flexneri	6981
301	GCA_003334035	Escherichia__flexneri	8064
302	GCA_001651695	Escherichia__flexneri	6134
303	GCA_003793715	Escherichia__flexneri	0
304	GCA_900480775	Escherichia__flexneri	1520
305	GCA_002246495	Escherichia__flexneri	3922
306	GCA_002485585	Escherichia__coli_D	0
307	GCA_005399385	Escherichia__flexneri	7685
308	GCA_003859285	Escherichia__flexneri	1296
309	GCA_001269085	Escherichia__flexneri	7068
310	GCA_001748685	Escherichia__flexneri	8124
311	GCA_900480935	Escherichia__flexneri	1621
312	GCA_001030405	Escherichia__flexneri	6393
313	GCA_002099885	Escherichia__flexneri	4865
314	GCA_002099875	Escherichia__flexneri	4742
315	GCA_001030355	Escherichia__flexneri	4791
316	GCA_005399645	Escherichia__flexneri	7125
317	GCA_002467485	Escherichia__flexneri	6858
318	GCA_002522515	Escherichia__flexneri	5304
319	GCA_002469095	Escherichia__flexneri	6710
320	GCA_001030245	Escherichia__flexneri	5904
321	GCA_004054265	Escherichia__flexneri	7855
322	GCA_004283195	Escherichia__flexneri	0
323	GCA_000460355	Escherichia__flexneri	5996
324	GCA_005386225	Escherichia__flexneri	7319
325	GCA_003901575	Escherichia__flexneri	0
326	GCA_002228055	Escherichia__flexneri	894
327	GCA_900481105	Escherichia__flexneri	1136
328	GCA_003291535	Escherichia__flexneri	7472
329	GCA_002225885	Escherichia__flexneri	2003
330	GCA_001056815	Escherichia__flexneri	7898
331	GCA_002465085	Escherichia__flexneri	4982
332	GCA_002246755	Escherichia__flexneri	2930
333	GCA_004055395	Escherichia__flexneri	2129
334	GCA_002468655	Escherichia__flexneri	6854
335	GCA_000165655	Escherichia__flexneri	4504
336	GCA_002941185	Escherichia__flexneri	3288
337	GCA_002463925	Escherichia__flexneri	8137
338	GCA_002517765	Escherichia__flexneri	7024
339	GCA_002993605	Escherichia__flexneri	7178
340	GCA_002223015	Escherichia__flexneri	275
341	GCA_002546835	Escherichia__flexneri	5400
342	GCA_002512905	Escherichia__flexneri	7807
343	GCA_001894195	Escherichia__flexneri	130
344	GCA_004792775	Escherichia__flexneri	6670
345	GCA_004011625	Escherichia__flexneri	1826
346	GCA_005045645	Escherichia__flexneri	7513
347	GCA_003145835	Escherichia__flexneri	5782
348	GCA_001012085	Escherichia__flexneri	6868
349	GCA_002544265	Escherichia__flexneri	5635
350	GCA_003203355	Escherichia__flexneri	4650
351	GCA_004768375	Escherichia__flexneri	6629
352	GCA_002941785	Escherichia__flexneri	3755
353	GCA_002099455	Escherichia__flexneri	3079
354	GCA_004172305	Escherichia__flexneri	6442
355	GCA_003357505	Escherichia__flexneri	6962
356	GCA_003357405	Escherichia__flexneri	7017
357	GCA_002099435	Escherichia__flexneri	3105
358	GCA_005391485	Escherichia__flexneri	7922
359	GCA_000819125	Escherichia__flexneri	6626
360	GCA_000797795	Escherichia__flexneri	6687
361	GCA_003054765	Escherichia__flexneri	6791
362	GCA_004100115	Escherichia__flexneri	1738
363	GCA_004170595	Escherichia__flexneri	5384
364	GCA_004170785	Escherichia__flexneri	5271
365	GCA_004170625	Escherichia__flexneri	5389
366	GCA_004170905	Escherichia__flexneri	5463
367	GCA_900479025	Escherichia__flexneri	8099
368	GCA_003292735	Escherichia__flexneri	6421
369	GCA_900481905	Escherichia__flexneri	3252
370	GCA_001562765	Escherichia__flexneri	6032
371	GCA_002522025	Escherichia__flexneri	6516
372	GCA_900478605	Escherichia__flexneri	3471
373	GCA_001519355	Escherichia__flexneri	1553
374	GCA_003783205	Escherichia__flexneri	0
375	GCA_003291105	Escherichia__flexneri	5255
376	GCA_002538415	Escherichia__flexneri	3045
377	GCA_004231595	Escherichia__flexneri	0
378	GCA_000351165	Escherichia__flexneri	6357
379	GCA_004171215	Escherichia__flexneri	6324
380	GCA_002099945	Escherichia__flexneri	4939
381	GCA_900450105	Escherichia__flexneri	6797
382	GCA_900479715	Escherichia__flexneri	3169
383	GCA_900478575	Escherichia__flexneri	1523
384	GCA_900479615	Escherichia__flexneri	8074
385	GCA_000819005	Escherichia__flexneri	488
386	GCA_001419825	Escherichia__flexneri	8062
387	GCA_002837455	Escherichia__flexneri	8121
388	GCA_004522335	Escherichia__flexneri	1591
389	GCA_003292665	Escherichia__flexneri	1758
390	GCA_002542255	Escherichia__flexneri	8012
391	GCA_003321995	Escherichia__flexneri	6972
392	GCA_006237255	Escherichia__flexneri	6476
393	GCA_002941765	Escherichia__flexneri	5203
394	GCA_002538175	Escherichia__flexneri	7796
395	GCA_003774365	Escherichia__flexneri	0
396	GCA_003791685	Escherichia__flexneri	0
397	GCA_002761835	Escherichia__flexneri	7229
398	GCA_004172005	Escherichia__flexneri	5374
399	GCA_000778545	Escherichia__flexneri	3897
400	GCA_003546165	Escherichia__flexneri	373
401	GCA_003774905	Escherichia__flexneri	0
402	GCA_900607975	Escherichia__flexneri	349
403	GCA_000459935	Escherichia__flexneri	5128
404	GCA_900449755	Escherichia__flexneri	5329
405	GCA_000352185	Escherichia__flexneri	6944
406	GCA_003938885	Escherichia__flexneri	947
407	GCA_002517905	Escherichia__flexneri	7218
408	GCA_002087825	Escherichia__flexneri	8001
409	GCA_005391785	Escherichia__flexneri	7763
410	GCA_002465165	Escherichia__flexneri	8153
411	GCA_002087725	Escherichia__flexneri	8004
412	GCA_002193245	Escherichia__coli_D	0
413	GCA_003793255	Escherichia__flexneri	0
414	GCA_002519575	Escherichia__flexneri	2279
415	GCA_004116595	Escherichia__flexneri	6965
416	GCA_000692575	Escherichia__flexneri	4790
417	GCA_003410275	Escherichia__coli_D	0
418	GCA_900479015	Escherichia__flexneri	7824
419	GCA_002514265	Escherichia__flexneri	6947
420	GCA_001575275	Escherichia__flexneri	7209
421	GCA_003591855	Escherichia__flexneri	6758
422	GCA_003334675	Escherichia__flexneri	5236
423	GCA_002465095	Escherichia__flexneri	1407
424	GCA_002512715	Escherichia__flexneri	5321
425	GCA_900635205	Escherichia__flexneri	6946
426	GCA_003592245	Escherichia__flexneri	7231
427	GCA_000351765	Escherichia__flexneri	6701
428	GCA_000488415	Escherichia__flexneri	8068
429	GCA_003775165	Escherichia__flexneri	0
430	GCA_002206705	Escherichia__flexneri	6957
431	GCA_000356525	Escherichia__flexneri	1935
432	GCA_003592065	Escherichia__flexneri	7106
433	GCA_003268735	Escherichia__coli_D	0
434	GCA_001611705	Escherichia__flexneri	1270
435	GCA_002324245	Escherichia__flexneri	3425
436	GCA_001881505	Escherichia__flexneri	6919
437	GCA_005389965	Escherichia__flexneri	6198
438	GCA_003334405	Escherichia__flexneri	6771
439	GCA_003303195	Escherichia__flexneri	7761
440	GCA_003303665	Escherichia__flexneri	7541
441	GCA_004357845	Escherichia__flexneri	8660
442	GCA_003956385	Escherichia__flexneri	7661
443	GCA_002484635	Escherichia__flexneri	7899
444	GCA_900236045	Escherichia__flexneri	7849
445	GCA_900239845	Escherichia__flexneri	3304
446	GCA_002225465	Escherichia__flexneri	7271
447	GCA_002546475	Escherichia__flexneri	6430
448	GCA_003302345	Escherichia__flexneri	4248
449	GCA_000797675	Escherichia__flexneri	827
450	GCA_000148365	Escherichia__coli	2278
451	GCA_004116835	Escherichia__flexneri	6961
452	GCA_003592265	Escherichia__flexneri	6829
453	GCA_004277315	Escherichia__flexneri	0
454	GCA_003306315	Escherichia__coli_D	0
455	GCA_003988225	Escherichia__flexneri	7602
456	GCA_005391405	Escherichia__flexneri	2495
457	GCA_000731455	Escherichia__flexneri	6227
458	GCA_002941385	Escherichia__flexneri	8273
459	GCA_005390325	Escherichia__flexneri	7812
460	GCA_001616715	Escherichia__flexneri	6294
461	GCA_002539895	Escherichia__flexneri	4086
462	GCA_002543075	Escherichia__flexneri	8160
463	GCA_004793315	Escherichia__flexneri	8093
464	GCA_003290705	Escherichia__flexneri	825
465	GCA_003304515	Escherichia__flexneri	6196
466	GCA_001911235	Escherichia__flexneri	8487
467	GCA_004792855	Escherichia__flexneri	8089
468	GCA_004792765	Escherichia__flexneri	8090
469	GCA_002518145	Escherichia__flexneri	7628
470	GCA_002250185	Escherichia__flexneri	6709
471	GCA_900448765	Escherichia__flexneri	4540
472	GCA_900448685	Escherichia__flexneri	5847
473	GCA_004767145	Escherichia__flexneri	6630
474	GCA_003334585	Escherichia__coli_D	0
475	GCA_003334815	Escherichia__flexneri	6622
476	GCA_005383985	Escherichia__flexneri	4852
477	GCA_003782525	Escherichia__flexneri	0
478	GCA_002190645	Escherichia__flexneri	9023
479	GCA_002247775	Escherichia__flexneri	3320
480	GCA_002512035	Escherichia__flexneri	7754
481	GCA_002165045	Escherichia__flexneri	3751
482	GCA_004924355	Escherichia__flexneri	1798
483	GCA_900196705	Escherichia__flexneri	1724
484	GCA_900196615	Escherichia__flexneri	1704
485	GCA_002248685	Escherichia__flexneri	4824
486	GCA_003775085	Escherichia__flexneri	0
487	GCA_004028195	Escherichia__flexneri	5115
488	GCA_002537165	Escherichia__flexneri	8118
489	GCA_002243825	Escherichia__flexneri	8067
490	GCA_001615915	Escherichia__flexneri	4772
491	GCA_005383645	Escherichia__flexneri	5183
492	GCA_003686695	Escherichia__flexneri	6404
493	GCA_001561635	Escherichia__flexneri	8702
494	GCA_004163395	Escherichia__coli_D	0
495	GCA_003687125	Escherichia__flexneri	8008
496	GCA_004767025	Escherichia__flexneri	7478
497	GCA_003292485	Escherichia__coli_D	0
498	GCA_004793245	Escherichia__flexneri	8091
499	GCA_004054225	Escherichia__flexneri	4867
500	GCA_002465045	Escherichia__flexneri	2951
501	GCA_003290945	Escherichia__coli_D	0
502	GCA_002475555	Escherichia__flexneri	8177
503	GCA_002515915	Escherichia__flexneri	4182
504	GCA_004767635	Escherichia__flexneri	8186
505	GCA_003794135	Escherichia__flexneri	0
506	GCA_003300015	Escherichia__flexneri	7856
507	GCA_001191355	Escherichia__flexneri	6470
508	GCA_002310615	Escherichia__coli_D	0
509	GCA_003471145	Escherichia__flexneri	8097
510	GCA_003858735	Escherichia__flexneri	4051
511	GCA_901521665	Escherichia__flexneri	3505
512	GCA_001269145	Escherichia__flexneri	7809
513	GCA_002016295	Escherichia__flexneri	7432
514	GCA_000622285	Escherichia__flexneri	6510
515	GCA_000940035	Escherichia__flexneri	7740
516	GCA_000782095	Escherichia__flexneri	1236
517	GCA_005233855	Escherichia__flexneri	7981
518	GCA_005399505	Escherichia__flexneri	8095
519	GCA_005398185	Escherichia__flexneri	5811
520	GCA_002463305	Escherichia__coli_D	0
521	GCA_002942685	Escherichia__flexneri	3918
522	GCA_003319075	Escherichia__flexneri	7295
523	GCA_002522585	Escherichia__flexneri	6326
524	GCA_003146495	Escherichia__flexneri	5716
525	GCA_002243815	Escherichia__flexneri	6820
526	GCA_001901465	Escherichia__flexneri	4035
527	GCA_002535515	Escherichia__flexneri	7889
528	GCA_000798015	Escherichia__flexneri	6279
529	GCA_002190155	Escherichia__flexneri	7088
530	GCA_002456475	Escherichia__flexneri	4701
531	GCA_004766685	Escherichia__flexneri	3870
532	GCA_004103985	Escherichia__flexneri	3161
533	GCA_001420125	Escherichia__flexneri	7141
534	GCA_900489445	Escherichia__flexneri	7059
535	GCA_002464575	Escherichia__flexneri	6988
536	GCA_001575635	Escherichia__flexneri	6050
537	GCA_900479825	Escherichia__flexneri	3361
538	GCA_004166955	Escherichia__flexneri	2731
539	GCA_002518365	Escherichia__flexneri	6742
540	GCA_000357125	Escherichia__flexneri	6167
541	GCA_001575695	Escherichia__flexneri	6031
542	GCA_002475415	Escherichia__flexneri	6395
543	GCA_005385685	Escherichia__flexneri	6256
544	GCA_002324675	Escherichia__flexneri	7556
545	GCA_000777285	Escherichia__flexneri	7434
546	GCA_002243845	Escherichia__flexneri	6883
547	GCA_002466045	Escherichia__flexneri	4974
548	GCA_002463805	Escherichia__flexneri	6662
549	GCA_005042035	Escherichia__flexneri	7148
550	GCA_002155015	Escherichia__flexneri	108
551	GCA_900448895	Escherichia__flexneri	3993
552	GCA_003358945	Escherichia__flexneri	8006
553	GCA_002486845	Escherichia__flexneri	7289
554	GCA_000797855	Escherichia__flexneri	6276
555	GCA_000408245	Escherichia__flexneri	7498
556	GCA_900480575	Escherichia__flexneri	2673
557	GCA_002941425	Escherichia__flexneri	6747
558	GCA_005398265	Escherichia__flexneri	2114
559	GCA_002469115	Escherichia__flexneri	6677
560	GCA_002741215	Escherichia__flexneri	4084
561	GCA_005042655	Escherichia__flexneri	7275
562	GCA_003859295	Escherichia__flexneri	5949
563	GCA_004180295	Escherichia__flexneri	0
564	GCA_001284245	Escherichia__flexneri	6506
565	GCA_003291875	Escherichia__flexneri	1173
566	GCA_002520685	Escherichia__flexneri	7734
567	GCA_002535215	Escherichia__flexneri	5552
568	GCA_003145615	Escherichia__flexneri	8257
569	GCA_002466515	Escherichia__flexneri	7759
570	GCA_002462865	Escherichia__flexneri	7756
571	GCA_900196085	Escherichia__flexneri	448
572	GCA_900479435	Escherichia__flexneri	3269
573	GCA_003303565	Escherichia__flexneri	1442
574	GCA_003773735	Escherichia__flexneri	0
575	GCA_002226095	Escherichia__flexneri	6179
576	GCA_005393785	Escherichia__flexneri	5760
577	GCA_900478505	Escherichia__flexneri	3421
578	GCA_000351145	Escherichia__flexneri	4627
579	GCA_003048105	Escherichia__flexneri	7008
580	GCA_006232835	Escherichia__flexneri	6270
581	GCA_005400125	Escherichia__flexneri	7844
582	GCA_006237305	Escherichia__flexneri	638
583	GCA_001892325	Escherichia__flexneri	59
584	GCA_004280015	Escherichia__flexneri	0
585	GCA_002173355	Escherichia__flexneri	4930
586	GCA_003010105	Escherichia__flexneri	2686
587	GCA_005396685	Escherichia__flexneri	5842
588	GCA_000357465	Escherichia__flexneri	5507
589	GCA_000647795	Escherichia__flexneri	3688
590	GCA_003775125	Escherichia__flexneri	0
591	GCA_002510885	Escherichia__flexneri	7215
592	GCA_002541825	Escherichia__flexneri	5712
593	GCA_003782945	Escherichia__flexneri	0
594	GCA_004567065	Escherichia__coli_D	0
595	GCA_003322075	Escherichia__flexneri	5181
596	GCA_003892635	Escherichia__flexneri	5918
597	GCA_003783885	Escherichia__flexneri	0
598	GCA_005396105	Escherichia__flexneri	7475
599	GCA_002513235	Escherichia__flexneri	6888
600	GCA_000797835	Escherichia__flexneri	6272
601	GCA_002015355	Escherichia__flexneri	5516
602	GCA_002993505	Escherichia__flexneri	6884
603	GCA_002487105	Escherichia__flexneri	4746
604	GCA_000351725	Escherichia__flexneri	8051
605	GCA_900636045	Escherichia__flexneri	7670
606	GCA_000704265	Escherichia__coli_D	0
607	GCA_002324775	Escherichia__flexneri	7343
608	GCA_001749075	Escherichia__flexneri	5296
609	GCA_000714295	Escherichia__flexneri	2561
610	GCA_005400065	Escherichia__flexneri	7985
611	GCA_001748635	Escherichia__flexneri	6980
612	GCA_002536475	Escherichia__flexneri	7101
613	GCA_002173365	Escherichia__flexneri	2774
614	GCA_000627815	Escherichia__coli_D	0
615	GCA_000704405	Escherichia__flexneri	6735
616	GCA_002463165	Escherichia__flexneri	7836
617	GCA_002534815	Escherichia__flexneri	2303
618	GCA_001881515	Escherichia__flexneri	992
619	GCA_900607365	Escherichia__flexneri	4929
620	GCA_002464245	Escherichia__flexneri	2281
621	GCA_000785795	Escherichia__flexneri	5292
622	GCA_000704385	Escherichia__flexneri	6756
623	GCA_003000615	Escherichia__flexneri	7090
624	GCA_002573065	Escherichia__flexneri	7312
625	GCA_002319255	Escherichia__flexneri	3972
626	GCA_000831565	Escherichia__flexneri	7632
627	GCA_003324505	Escherichia__flexneri	7133
628	GCA_004171075	Escherichia__flexneri	6358
629	GCA_900536955	Escherichia__coli	952
630	GCA_002155585	Escherichia__flexneri	4969
631	GCA_000351865	Escherichia__flexneri	3526
632	GCA_003971215	Escherichia__flexneri	2806
633	GCA_002741475	Escherichia__flexneri	6237
634	GCA_002056145	Escherichia__flexneri	6255
635	GCA_003937655	Escherichia__flexneri	4966
636	GCA_001615565	Escherichia__flexneri	4178
637	GCA_001630825	Escherichia__flexneri	2410
638	GCA_003291235	Escherichia__flexneri	1212
639	GCA_002228915	Escherichia__flexneri	1000
640	GCA_002001805	Escherichia__flexneri	1105
641	GCA_002518875	Escherichia__flexneri	8111
642	GCA_002462685	Escherichia__flexneri	7500
643	GCA_002001995	Escherichia__flexneri	1357
644	GCA_900636065	Escherichia__coli_D	0
645	GCA_002001625	Escherichia__flexneri	1326
646	GCA_003999855	Escherichia__flexneri	2677
647	GCA_006381745	Escherichia__flexneri	6501
648	GCA_003009035	Escherichia__flexneri	4053
649	GCA_002538255	Escherichia__flexneri	7742
650	GCA_000781435	Escherichia__flexneri	4294
651	GCA_002515905	Escherichia__flexneri	4804
652	GCA_000458235	Escherichia__flexneri	5671
653	GCA_000704245	Escherichia__coli_D	0
654	GCA_900480745	Escherichia__flexneri	2655
655	GCA_001749145	Escherichia__flexneri	7184
656	GCA_002942565	Escherichia__flexneri	4426
657	GCA_005042225	Escherichia__flexneri	7105
658	GCA_001900835	Escherichia__flexneri	421
659	GCA_005388505	Escherichia__flexneri	8240
660	GCA_003792225	Escherichia__flexneri	0
661	GCA_000468515	Escherichia__flexneri	7672
662	GCA_003775545	Escherichia__flexneri	0
663	GCA_002521305	Escherichia__flexneri	5702
664	GCA_003291035	Escherichia__flexneri	1334
665	GCA_004767915	Escherichia__flexneri	4415
666	GCA_002886885	Escherichia__flexneri	4640
667	GCA_001269205	Escherichia__flexneri	1283
668	GCA_004380525	Escherichia__coli_D	0
669	GCA_001575535	Escherichia__flexneri	4090
670	GCA_900015405	Escherichia__flexneri	663
671	GCA_004278835	Escherichia__flexneri	0
672	GCA_005393325	Escherichia__flexneri	7996
673	GCA_002460235	Escherichia__flexneri	4174
674	GCA_003231115	Escherichia__flexneri	5011
675	GCA_003830165	Escherichia__flexneri	5026
676	GCA_001630925	Escherichia__flexneri	4136
677	GCA_001616205	Escherichia__flexneri	4364
678	GCA_900448505	Escherichia__flexneri	6454
679	GCA_003628185	Escherichia__flexneri	878
680	GCA_004279415	Escherichia__flexneri	0
681	GCA_005402085	Escherichia__flexneri	8126
682	GCA_001894245	Escherichia__flexneri	611
683	GCA_005388325	Escherichia__coli_D	0
684	GCA_002761685	Escherichia__coli	1551
685	GCA_002457945	Escherichia__flexneri	2224
686	GCA_002549565	Escherichia__flexneri	6193
687	GCA_002513965	Escherichia__flexneri	6875
688	GCA_003917755	Escherichia__flexneri	0
689	GCA_002324365	Escherichia__flexneri	3271
690	GCA_002225585	Escherichia__flexneri	5620
691	GCA_900481185	Escherichia__flexneri	7016
692	GCA_000163155	Escherichia__flexneri	5060
693	GCA_003318035	Escherichia__coli_D	0
694	GCA_002541225	Escherichia__flexneri	5188
695	GCA_002466425	Escherichia__flexneri	6191
696	GCA_005043715	Escherichia__flexneri	2987
697	GCA_002466455	Escherichia__flexneri	6145
698	GCA_001268785	Escherichia__flexneri	6418
699	GCA_003007855	Escherichia__flexneri	1923
700	GCA_001748905	Escherichia__flexneri	5961
701	GCA_000700445	Escherichia__flexneri	8199
702	GCA_002520415	Escherichia__flexneri	5596
703	GCA_002928655	Escherichia__flexneri	7885
704	GCA_005400005	Escherichia__flexneri	7166
705	GCA_002460735	Escherichia__flexneri	5217
706	GCA_002317915	Escherichia__flexneri	3566
707	GCA_001893395	Escherichia__flexneri	3364
708	GCA_002928595	Escherichia__flexneri	7771
709	GCA_002475475	Escherichia__flexneri	3785
710	GCA_002467445	Escherichia__coli_D	0
711	GCA_003027765	Escherichia__flexneri	7534
712	GCA_003305455	Escherichia__coli_D	0
713	GCA_002324505	Escherichia__flexneri	3154
714	GCA_005391505	Escherichia__flexneri	6712
715	GCA_001268265	Escherichia__flexneri	1319
716	GCA_001900885	Escherichia__flexneri	8065
717	GCA_002514115	Escherichia__flexneri	7934
718	GCA_003940725	Escherichia__flexneri	4398
719	GCA_002232755	Escherichia__flexneri	5559
720	GCA_002521925	Escherichia__flexneri	4209
721	GCA_005383945	Escherichia__flexneri	6623
722	GCA_005386085	Escherichia__coli_D	0
723	GCA_002467125	Escherichia__flexneri	6574
724	GCA_001575705	Escherichia__flexneri	7164
725	GCA_000352505	Escherichia__flexneri	6631
726	GCA_002475635	Escherichia__flexneri	5418
727	GCA_003293035	Escherichia__flexneri	5204
728	GCA_002511345	Escherichia__flexneri	8022
729	GCA_005045145	Escherichia__flexneri	5933
730	GCA_001077865	Escherichia__flexneri	5023
731	GCA_002959205	Escherichia__flexneri	3488
732	GCA_002464115	Escherichia__flexneri	4067
733	GCA_001900925	Escherichia__flexneri	8058
734	GCA_002463075	Escherichia__flexneri	7381
735	GCA_002193385	Escherichia__coli_D	0
736	GCA_000352705	Escherichia__coli_D	0
737	GCA_002196635	Escherichia__flexneri	2947
738	GCA_002193315	Escherichia__coli_D	0
739	GCA_002522385	Escherichia__flexneri	8187
740	GCA_002573125	Escherichia__flexneri	7330
741	GCA_005043285	Escherichia__flexneri	3995
742	GCA_002520785	Escherichia__flexneri	6766
743	GCA_000798555	Escherichia__flexneri	6131
744	GCA_000326765	Escherichia__flexneri	7324
745	GCA_900481335	Escherichia__flexneri	3977
746	GCA_002476295	Escherichia__flexneri	4613
747	GCA_000461275	Escherichia__coli	1857
748	GCA_900481225	Escherichia__flexneri	3357
749	GCA_001700405	Escherichia__flexneri	5816
750	GCA_002992005	Escherichia__flexneri	5837
751	GCA_002544515	Escherichia__coli_D	0
752	GCA_900481235	Escherichia__flexneri	3340
753	GCA_002324345	Escherichia__flexneri	3064
754	GCA_002196645	Escherichia__flexneri	1404
755	GCA_002512355	Escherichia__flexneri	5332
756	GCA_005394065	Escherichia__flexneri	6880
757	GCA_003304815	Escherichia__flexneri	8102
758	GCA_004767135	Escherichia__flexneri	3017
759	GCA_001749375	Escherichia__flexneri	6006
760	GCA_005392125	Escherichia__flexneri	6072
761	GCA_003146195	Escherichia__flexneri	4775
762	GCA_001575475	Escherichia__flexneri	6990
763	GCA_005396645	Escherichia__flexneri	8479
764	GCA_005396245	Escherichia__flexneri	6030
765	GCA_004960105	Escherichia__coli_D	0
766	GCA_002166755	Escherichia__flexneri	8215
767	GCA_003783265	Escherichia__flexneri	0
768	GCA_002324605	Escherichia__flexneri	7499
769	GCA_001012175	Escherichia__flexneri	4473
770	GCA_002514275	Escherichia__flexneri	6855
771	GCA_004100705	Escherichia__coli_D	0
772	GCA_003304445	Escherichia__flexneri	6307
773	GCA_002466365	Escherichia__flexneri	2823
774	GCA_001615705	Escherichia__flexneri	4806
775	GCA_005040535	Escherichia__flexneri	4134
776	GCA_003782245	Escherichia__flexneri	0
777	GCA_002542055	Escherichia__flexneri	7260
778	GCA_002522305	Escherichia__flexneri	5747
779	GCA_002459775	Escherichia__flexneri	3675
780	GCA_003304955	Escherichia__flexneri	4139
781	GCA_002100055	Escherichia__flexneri	112
782	GCA_002223925	Escherichia__flexneri	8322
783	GCA_003784605	Escherichia__flexneri	0
784	GCA_003794455	Escherichia__flexneri	0
785	GCA_005156265	Escherichia__flexneri	184
786	GCA_002631455	Escherichia__coli_D	0
787	GCA_001077935	Escherichia__flexneri	5016
788	GCA_002519205	Escherichia__flexneri	6605
789	GCA_003721795	Escherichia__flexneri	3600
790	GCA_003918515	Escherichia__flexneri	0
791	GCA_000819085	Escherichia__flexneri	2416
792	GCA_002515545	Escherichia__flexneri	4309
793	GCA_000752235	Escherichia__flexneri	617
794	GCA_002849135	Escherichia__flexneri	7098
795	GCA_002484965	Escherichia__coli_D	0
796	GCA_003795425	Escherichia__flexneri	2625
797	GCA_900479485	Escherichia__flexneri	5939
798	GCA_002514185	Escherichia__flexneri	7614
799	GCA_002225535	Escherichia__flexneri	3516
800	GCA_002545925	Escherichia__flexneri	4470
801	GCA_900500035	Escherichia__flexneri	5970
802	GCA_001617175	Escherichia__flexneri	6838
803	GCA_001894305	Escherichia__flexneri	1382
804	GCA_005390565	Escherichia__flexneri	6456
805	GCA_000781415	Escherichia__coli_D	0
806	GCA_002467205	Escherichia__flexneri	6621
807	GCA_000249735	Escherichia__flexneri	4112
808	GCA_002227125	Escherichia__flexneri	5019
809	GCA_000408225	Escherichia__flexneri	6607
810	GCA_003768305	Escherichia__flexneri	0
811	GCA_900480075	Escherichia__flexneri	4508
812	GCA_900448005	Escherichia__flexneri	2292
813	GCA_005381425	Escherichia__flexneri	2359
814	GCA_002223625	Escherichia__flexneri	6752
815	GCA_005041705	Escherichia__flexneri	7487
816	GCA_002468025	Escherichia__flexneri	6228
817	GCA_000797935	Escherichia__flexneri	5079
818	GCA_005040885	Escherichia__flexneri	0
819	GCA_004378345	Escherichia__flexneri	8654
820	GCA_000249695	Escherichia__flexneri	3849
821	GCA_002248665	Escherichia__flexneri	7700
822	GCA_001286065	Escherichia__flexneri	6485
823	GCA_002104225	Escherichia__flexneri	7737
824	GCA_003784225	Escherichia__coli_D	0
825	GCA_002001715	Escherichia__flexneri	3750
826	GCA_002546935	Escherichia__flexneri	27
827	GCA_002225665	Escherichia__flexneri	5606
828	GCA_002324355	Escherichia__flexneri	3327
829	GCA_002231655	Escherichia__flexneri	8440
830	GCA_002507975	Escherichia__flexneri	4235
831	GCA_002487335	Escherichia__flexneri	8049
832	GCA_003008935	Escherichia__flexneri	5679
833	GCA_900480995	Escherichia__flexneri	3986
834	GCA_002993585	Escherichia__flexneri	7264
835	GCA_900622665	Escherichia__flexneri	2746
836	GCA_002216995	Escherichia__flexneri	8295
837	GCA_003302015	Escherichia__flexneri	5126
838	GCA_900490625	Escherichia__flexneri	8405
839	GCA_001575915	Escherichia__flexneri	7529
840	GCA_003905235	Escherichia__flexneri	0
841	GCA_900497095	Escherichia__flexneri	7269
842	GCA_003357945	Escherichia__coli_D	0
843	GCA_005399145	Escherichia__flexneri	8108
844	GCA_002510425	Escherichia__flexneri	4629
845	GCA_003709045	Escherichia__flexneri	4092
846	GCA_002227225	Escherichia__flexneri	8150
847	GCA_002324335	Escherichia__flexneri	2965
848	GCA_002173345	Escherichia__flexneri	1763
849	GCA_006231995	Escherichia__flexneri	6793
850	GCA_900481325	Escherichia__flexneri	3999
851	GCA_002245005	Escherichia__flexneri	4776
852	GCA_005038395	Escherichia__flexneri	585
853	GCA_000981065	Escherichia__flexneri	5190
854	GCA_001005605	Escherichia__flexneri	545
855	GCA_002519665	Escherichia__flexneri	6798
856	GCA_002941685	Escherichia__coli_D	0
857	GCA_001630965	Escherichia__flexneri	7535
858	GCA_900706905	Escherichia__flexneri	1982
859	GCA_002518945	Escherichia__flexneri	6457
860	GCA_002468035	Escherichia__flexneri	5697
861	GCA_005383405	Escherichia__flexneri	5283
862	GCA_002547475	Escherichia__flexneri	6832
863	GCA_002809905	Escherichia__flexneri	5659
864	GCA_001575855	Escherichia__flexneri	7527
865	GCA_002228865	Escherichia__flexneri	818
866	GCA_003302815	Escherichia__flexneri	2155
867	GCA_002232195	Escherichia__flexneri	7800
868	GCA_001615695	Escherichia__flexneri	5009
869	GCA_005388545	Escherichia__flexneri	6935
870	GCA_002463965	Escherichia__flexneri	5865
871	GCA_900499185	Escherichia__flexneri	4797
872	GCA_000357105	Escherichia__flexneri	5952
873	GCA_000798495	Escherichia__flexneri	6045
874	GCA_005388205	Escherichia__coli_D	0
875	GCA_003322745	Escherichia__flexneri	6231
876	GCA_002110275	Escherichia__flexneri	5791
877	GCA_900481015	Escherichia__flexneri	3860
878	GCA_003323295	Escherichia__flexneri	6213
879	GCA_004256565	Escherichia__flexneri	0
880	GCA_900196395	Escherichia__flexneri	3116
881	GCA_900481155	Escherichia__flexneri	3874
882	GCA_004054205	Escherichia__flexneri	859
883	GCA_003322675	Escherichia__flexneri	6233
884	GCA_002461095	Escherichia__coli_D	0
885	GCA_002230465	Escherichia__flexneri	5233
886	GCA_002475665	Escherichia__flexneri	6061
887	GCA_900490585	Escherichia__flexneri	7758
888	GCA_003318335	Escherichia__flexneri	3130
889	GCA_002895295	Escherichia__coli_D	0
890	GCA_002324235	Escherichia__flexneri	3233
891	GCA_003298925	Escherichia__flexneri	6474
892	GCA_003303755	Escherichia__flexneri	6316
893	GCA_000326825	Escherichia__flexneri	6109
894	GCA_000831335	Escherichia__flexneri	5122
895	GCA_005382445	Escherichia__flexneri	4925
896	GCA_000303255	Escherichia__flexneri	6770
897	GCA_002192275	Escherichia__flexneri	650
898	GCA_900480975	Escherichia__flexneri	3959
899	GCA_005393245	Escherichia__flexneri	6519
900	GCA_004172645	Escherichia__flexneri	5624
901	GCA_001012585	Escherichia__flexneri	7820
902	GCA_002463905	Escherichia__coli_D	0
903	GCA_004171435	Escherichia__flexneri	5495
904	GCA_002516705	Escherichia__flexneri	7749
905	GCA_001891525	Escherichia__flexneri	3840
906	GCA_001894505	Escherichia__flexneri	801
907	GCA_002511675	Escherichia__flexneri	8191
908	GCA_005393225	Escherichia__flexneri	8870
909	GCA_900500025	Escherichia__flexneri	5806
910	GCA_004767875	Escherichia__flexneri	6232
911	GCA_000458955	Escherichia__flexneri	8059
912	GCA_002248195	Escherichia__flexneri	6966
913	GCA_003302245	Escherichia__flexneri	6486
914	GCA_900480705	Escherichia__flexneri	2671
915	GCA_900196405	Escherichia__flexneri	3149
916	GCA_002922925	Escherichia__flexneri	5490
917	GCA_002231475	Escherichia__flexneri	8207
918	GCA_002207105	Escherichia__flexneri	6531
919	GCA_002541405	Escherichia__flexneri	7609
920	GCA_003793835	Escherichia__flexneri	0
921	GCA_003772865	Escherichia__flexneri	0
922	GCA_900490245	Escherichia__flexneri	2700
923	GCA_001892755	Escherichia__flexneri	1527
924	GCA_900196415	Escherichia__flexneri	3162
925	GCA_003355175	Escherichia__flexneri	6941
926	GCA_004767245	Escherichia__flexneri	7484
927	GCA_001892795	Escherichia__flexneri	1210
928	GCA_000785775	Escherichia__flexneri	4316
929	GCA_900196465	Escherichia__flexneri	3173
930	GCA_001892825	Escherichia__flexneri	1229
931	GCA_001893345	Escherichia__flexneri	1156
932	GCA_003018595	Escherichia__flexneri	361
933	GCA_001865975	Escherichia__coli_D	0
934	GCA_003302115	Escherichia__flexneri	3082
935	GCA_000352345	Escherichia__coli_D	0
936	GCA_002460185	Escherichia__flexneri	7028
937	GCA_005381565	Escherichia__flexneri	8201
938	GCA_002573555	Escherichia__flexneri	5397
939	GCA_005391685	Escherichia__flexneri	6518
940	GCA_002319155	Escherichia__flexneri	4813
941	GCA_900479475	Escherichia__flexneri	6976
942	GCA_900196655	Escherichia__flexneri	3078
943	GCA_000798275	Escherichia__flexneri	3350
944	GCA_900449585	Escherichia__flexneri	7984
945	GCA_900608175	Escherichia__flexneri	131
946	GCA_002116465	Escherichia__flexneri	3857
947	GCA_000225165	Escherichia__flexneri	7033
948	GCA_002442195	Escherichia__flexneri	2615
949	GCA_900490655	Escherichia__flexneri	7544
950	GCA_001660095	Escherichia__flexneri	4055
951	GCA_003886035	Escherichia__coli_D	0
952	GCA_003291025	Escherichia__flexneri	3645
953	GCA_001562375	Escherichia__flexneri	6969
954	GCA_002487055	Escherichia__flexneri	3397
955	GCA_000250395	Escherichia__flexneri	7453
956	GCA_000798375	Escherichia__flexneri	1070
957	GCA_002228725	Escherichia__flexneri	2366
958	GCA_003027475	Escherichia__flexneri	6860
959	GCA_004100535	Escherichia__flexneri	3556
960	GCA_005038175	Escherichia__flexneri	0
961	GCA_000190835	Escherichia__flexneri	5827
962	GCA_005039905	Escherichia__flexneri	0
963	GCA_001900295	Escherichia__coli_D	0
964	GCA_002521105	Escherichia__flexneri	6952
965	GCA_003292055	Escherichia__flexneri	3847
966	GCA_002324465	Escherichia__flexneri	4651
967	GCA_005043845	Escherichia__flexneri	0
968	GCA_001277595	Escherichia__flexneri	5855
969	GCA_900450225	Escherichia__flexneri	6986
970	GCA_900607665	Escherichia__flexneri	565
971	GCA_001893985	Escherichia__flexneri	1259
972	GCA_001894325	Escherichia__flexneri	1308
973	GCA_003722015	Escherichia__flexneri	4556
974	GCA_002473605	Escherichia__flexneri	4212
975	GCA_001749525	Escherichia__flexneri	6399
976	GCA_001892565	Escherichia__flexneri	1111
977	GCA_001891805	Escherichia__flexneri	507
978	GCA_001892585	Escherichia__flexneri	1208
979	GCA_900481145	Escherichia__flexneri	3325
980	GCA_003886185	Escherichia__coli_D	0
981	GCA_002993665	Escherichia__flexneri	7857
982	GCA_004767265	Escherichia__flexneri	7966
983	GCA_002534745	Escherichia__flexneri	6242
984	GCA_006231575	Escherichia__flexneri	3411
985	GCA_004171405	Escherichia__flexneri	5348
986	GCA_000407745	Escherichia__flexneri	2875
987	GCA_001891925	Escherichia__flexneri	1414
988	GCA_003954705	Escherichia__flexneri	4396
989	GCA_001893465	Escherichia__flexneri	676
990	GCA_002100045	Escherichia__flexneri	76
991	GCA_002512255	Escherichia__flexneri	3954
992	GCA_003830985	Escherichia__flexneri	5880
993	GCA_001614905	Escherichia__flexneri	548
994	GCA_000713525	Escherichia__flexneri	7258
995	GCA_900490545	Escherichia__flexneri	6086
996	GCA_003346855	Escherichia__flexneri	6811
997	GCA_000407945	Escherichia__flexneri	2887
998	GCA_001576235	Escherichia__flexneri	6693
999	GCA_002475445	Escherichia__flexneri	5273
1000	GCA_001269025	Escherichia__flexneri	7678
1001	GCA_002538205	Escherichia__flexneri	5892
1002	GCA_000703445	Escherichia__flexneri	4447
1003	GCA_002465635	Escherichia__flexneri	6147
1004	GCA_005389865	Escherichia__flexneri	6924
1005	GCA_003779645	Escherichia__flexneri	0
1006	GCA_005041765	Escherichia__flexneri	7224
1007	GCA_003291415	Escherichia__flexneri	7241
1008	GCA_002207305	Escherichia__flexneri	6343
1009	GCA_003145525	Escherichia__flexneri	7458
1010	GCA_000782275	Escherichia__flexneri	5651
1011	GCA_001576075	Escherichia__flexneri	4204
1012	GCA_003774165	Escherichia__flexneri	0
1013	GCA_000355295	Escherichia__flexneri	400
1014	GCA_002886645	Escherichia__flexneri	3386
1015	GCA_002928605	Escherichia__coli_D	0
1016	GCA_003008115	Escherichia__flexneri	8383
1017	GCA_003830945	Escherichia__flexneri	3579
1018	GCA_000812785	Escherichia__flexneri	5371
1019	GCA_002485945	Escherichia__flexneri	6017
1020	GCA_004767565	Escherichia__flexneri	7373
1021	GCA_900196695	Escherichia__flexneri	3016
1022	GCA_000358145	Escherichia__flexneri	450
1023	GCA_003145155	Escherichia__coli_D	0
1024	GCA_002232735	Escherichia__flexneri	7036
1025	GCA_001641435	Escherichia__flexneri	5682
1026	GCA_001749295	Escherichia__flexneri	6739
1027	GCA_002542185	Escherichia__flexneri	7711
1028	GCA_003388205	Escherichia__flexneri	4620
1029	GCA_004025245	Escherichia__flexneri	968
1030	GCA_003915135	Escherichia__flexneri	0
1031	GCA_004661635	Escherichia__flexneri	6834
1032	GCA_002207385	Escherichia__flexneri	6320
1033	GCA_002223415	Escherichia__flexneri	2808
1034	GCA_003306975	Escherichia__coli_D	0
1035	GCA_001901365	Escherichia__flexneri	3477
1036	GCA_004804115	Escherichia__flexneri	1692
1037	GCA_002993555	Escherichia__flexneri	5144
1038	GCA_002153055	Escherichia__flexneri	1911
1039	GCA_001262805	Escherichia__flexneri	6831
1040	GCA_002087785	Escherichia__flexneri	5043
1041	GCA_002228515	Escherichia__flexneri	7502
1042	GCA_005046235	Escherichia__flexneri	0
1043	GCA_001749705	Escherichia__flexneri	5294
1044	GCA_003886285	Escherichia__coli_D	0
1045	GCA_003886295	Escherichia__coli_D	0
1046	GCA_002631495	Escherichia__flexneri	6495
1047	GCA_002466385	Escherichia__flexneri	6578
1048	GCA_003338525	Escherichia__flexneri	1781
1049	GCA_003338645	Escherichia__flexneri	1694
1050	GCA_900196265	Escherichia__flexneri	910
1051	GCA_003731255	Escherichia__flexneri	1289
1052	GCA_003730535	Escherichia__coli_D	0
1053	GCA_002225635	Escherichia__flexneri	5260
1054	GCA_001419785	Escherichia__flexneri	7281
1055	GCA_900449655	Escherichia__coli_D	0
1056	GCA_002205865	Escherichia__flexneri	1504
1057	GCA_002166375	Escherichia__flexneri	8123
1058	GCA_003146055	Escherichia__flexneri	6680
1059	GCA_900480395	Escherichia__flexneri	5622
1060	GCA_001521415	Escherichia__coli_D	0
1061	GCA_000713535	Escherichia__flexneri	7356
1062	GCA_002516065	Escherichia__flexneri	6787
1063	GCA_002265005	Escherichia__flexneri	3351
1064	GCA_001616615	Escherichia__flexneri	3587
1065	GCA_000779155	Escherichia__flexneri	5350
1066	GCA_001615975	Escherichia__flexneri	4045
1067	GCA_004792825	Escherichia__flexneri	8669
1068	GCA_001268725	Escherichia__flexneri	2881
1069	GCA_005042295	Escherichia__flexneri	0
1070	GCA_900480805	Escherichia__coli_D	0
1071	GCA_003779585	Escherichia__flexneri	0
1072	GCA_003794915	Escherichia__flexneri	0
1073	GCA_003775025	Escherichia__flexneri	0
1074	GCA_002941525	Escherichia__flexneri	1116
1075	GCA_001650505	Escherichia__flexneri	7301
1076	GCA_003774065	Escherichia__flexneri	0
1077	GCA_003795465	Escherichia__flexneri	6582
1078	GCA_004792965	Escherichia__flexneri	3962
1079	GCA_000801165	Escherichia__flexneri	4769
1080	GCA_003334425	Escherichia__flexneri	8109
1081	GCA_001900695	Escherichia__flexneri	2123
1082	GCA_005397965	Escherichia__flexneri	5800
1083	GCA_005399745	Escherichia__flexneri	6496
1084	GCA_004309695	Escherichia__flexneri	4788
1085	GCA_000797955	Escherichia__flexneri	6874
1086	GCA_002513535	Escherichia__flexneri	4327
1087	GCA_001900635	Escherichia__flexneri	6554
1088	GCA_006239185	Escherichia__flexneri	8355
1089	GCA_003304275	Escherichia__flexneri	4542
1090	GCA_900482215	Escherichia__flexneri	6291
1091	GCA_002228105	Escherichia__flexneri	4944
1092	GCA_005398025	Escherichia__flexneri	4305
1093	GCA_003731275	Escherichia__flexneri	1370
1094	GCA_000619065	Escherichia__flexneri	4467
1095	GCA_002512885	Escherichia__flexneri	7152
1096	GCA_900196075	Escherichia__flexneri	4062
1097	GCA_003791785	Escherichia__flexneri	0
1098	GCA_003721675	Escherichia__flexneri	7357
1099	GCA_004380315	Escherichia__flexneri	7038
1100	GCA_002510715	Escherichia__flexneri	5944
1101	GCA_000492235	Escherichia__flexneri	3635
1102	GCA_003007755	Escherichia__flexneri	250
1103	GCA_900489815	Escherichia__flexneri	6113
1104	GCA_003791385	Escherichia__flexneri	0
1105	GCA_003784105	Escherichia__flexneri	0
1106	GCA_002152015	Escherichia__flexneri	7615
1107	GCA_002942665	Escherichia__flexneri	7047
1108	GCA_002536305	Escherichia__flexneri	7586
1109	GCA_002462695	Escherichia__flexneri	5419
1110	GCA_002152215	Escherichia__flexneri	7916
1111	GCA_003886225	Escherichia__coli_D	0
1112	GCA_003784145	Escherichia__flexneri	0
1113	GCA_900195915	Escherichia__flexneri	4272
1114	GCA_002476325	Escherichia__flexneri	7291
1115	GCA_005390525	Escherichia__flexneri	7100
1116	GCA_900196065	Escherichia__flexneri	3979
1117	GCA_005038595	Escherichia__flexneri	7290
1118	GCA_003791765	Escherichia__flexneri	0
1119	GCA_000355495	Escherichia__flexneri	6824
1120	GCA_002485245	Escherichia__flexneri	1032
1121	GCA_900499505	Escherichia__flexneri	5438
1122	GCA_003292685	Escherichia__flexneri	1730
1123	GCA_900196185	Escherichia__flexneri	4052
1124	GCA_004792995	Escherichia__flexneri	8640
1125	GCA_900196135	Escherichia__flexneri	4260
1126	GCA_003321925	Escherichia__flexneri	5677
1127	GCA_005038055	Escherichia__flexneri	7299
1128	GCA_002456385	Escherichia__flexneri	6992
1129	GCA_000485655	Escherichia__flexneri	1964
1130	GCA_003321975	Escherichia__flexneri	5580
1131	GCA_006236305	Escherichia__flexneri	869
1132	GCA_003769125	Escherichia__coli_D	0
1133	GCA_004276605	Escherichia__flexneri	0
1134	GCA_003774345	Escherichia__flexneri	0
1135	GCA_002154095	Escherichia__flexneri	5960
1136	GCA_002464205	Escherichia__flexneri	7493
1137	GCA_003778705	Escherichia__flexneri	0
1138	GCA_004661495	Escherichia__flexneri	2918
1139	GCA_005040425	Escherichia__flexneri	1974
1140	GCA_004283545	Escherichia__flexneri	5826
1141	GCA_002536795	Escherichia__flexneri	4293
1142	GCA_005038775	Escherichia__flexneri	0
1143	GCA_002993705	Escherichia__flexneri	1732
1144	GCA_002993645	Escherichia__flexneri	6814
1145	GCA_900093965	Escherichia__flexneri	6257
1146	GCA_004277295	Escherichia__flexneri	0
1147	GCA_900635635	Escherichia__flexneri	7253
1148	GCA_003303355	Escherichia__flexneri	6803
1149	GCA_003886245	Escherichia__coli_D	0
1150	GCA_900479795	Escherichia__flexneri	4669
1151	GCA_003292895	Escherichia__flexneri	2340
1152	GCA_000781145	Escherichia__flexneri	1778
1153	GCA_001268245	Escherichia__flexneri	4072
1154	GCA_900479775	Escherichia__flexneri	4691
1155	GCA_900479655	Escherichia__flexneri	4680
1156	GCA_002996665	Escherichia__flexneri	5444
1157	GCA_000617365	Escherichia__flexneri	3164
1158	GCA_000782015	Escherichia__flexneri	7539
1159	GCA_004959995	Escherichia__flexneri	4292
1160	GCA_003292615	Escherichia__flexneri	3107
1161	GCA_004282225	Escherichia__flexneri	0
1162	GCA_002270225	Escherichia__flexneri	6425
1163	GCA_005040635	Escherichia__flexneri	9089
1164	GCA_900490145	Escherichia__flexneri	5805
1165	GCA_004567165	Escherichia__coli_D	0
1166	GCA_005039565	Escherichia__flexneri	0
1167	GCA_005400205	Escherichia__flexneri	7674
1168	GCA_002226825	Escherichia__flexneri	5534
1169	GCA_001268605	Escherichia__flexneri	8103
1170	GCA_002468405	Escherichia__flexneri	2020
1171	GCA_002516365	Escherichia__flexneri	4630
1172	GCA_004170795	Escherichia__flexneri	2765
1173	GCA_005040975	Escherichia__flexneri	4702
1174	GCA_001575715	Escherichia__flexneri	6573
1175	GCA_005398945	Escherichia__flexneri	7279
1176	GCA_002941795	Escherichia__coli_D	0
1177	GCA_000819205	Escherichia__flexneri	3984
1178	GCA_003591965	Escherichia__coli_D	0
1179	GCA_001748805	Escherichia__flexneri	7219
1180	GCA_005397225	Escherichia__flexneri	3461
1181	GCA_002941985	Escherichia__flexneri	5597
1182	GCA_002458575	Escherichia__flexneri	4990
1183	GCA_003302365	Escherichia__flexneri	2786
1184	GCA_001650515	Escherichia__flexneri	7439
1185	GCA_900499205	Escherichia__flexneri	4116
1186	GCA_002458495	Escherichia__flexneri	4664
1187	GCA_001893635	Escherichia__coli_D	0
1188	GCA_003784545	Escherichia__flexneri	0
1189	GCA_900635145	Escherichia__flexneri	6663
1190	GCA_002475235	Escherichia__flexneri	6261
1191	GCA_900196155	Escherichia__flexneri	1610
1192	GCA_003592095	Escherichia__coli_D	0
1193	GCA_002546965	Escherichia__flexneri	7427
1194	GCA_005384005	Escherichia__flexneri	5611
1195	GCA_003775305	Escherichia__flexneri	0
1196	GCA_001911165	Escherichia__flexneri	8607
1197	GCA_002515685	Escherichia__flexneri	4553
1198	GCA_003830995	Escherichia__flexneri	2972
1199	GCA_002458485	Escherichia__flexneri	4674
1200	GCA_003000915	Escherichia__flexneri	2662
1201	GCA_006236795	Escherichia__flexneri	705
1202	GCA_004100955	Escherichia__flexneri	2845
1203	GCA_002514975	Escherichia__flexneri	4845
1204	GCA_003903395	Escherichia__coli_D	0
1205	GCA_000622265	Escherichia__flexneri	979
1206	GCA_003792815	Escherichia__flexneri	0
1207	GCA_003592125	Escherichia__coli_D	0
1208	GCA_002441995	Escherichia__coli_D	0
1209	GCA_002514325	Escherichia__flexneri	8142
1210	GCA_002514685	Escherichia__flexneri	4645
1211	GCA_900449575	Escherichia__flexneri	5849
1212	GCA_003793995	Escherichia__flexneri	0
1213	GCA_001912425	Escherichia__flexneri	8490
1214	GCA_003592325	Escherichia__coli_D	0
1215	GCA_003591915	Escherichia__coli_D	0
1216	GCA_003772945	Escherichia__flexneri	0
1217	GCA_003591925	Escherichia__coli_D	0
1218	GCA_000599725	Escherichia__flexneri	2995
1219	GCA_002240955	Escherichia__coli_D	0
1220	GCA_002462815	Escherichia__flexneri	7873
1221	GCA_003227915	Escherichia__flexneri	6639
1222	GCA_003592335	Escherichia__coli_D	0
1223	GCA_003592275	Escherichia__coli_D	0
1224	GCA_003592145	Escherichia__coli_D	0
1225	GCA_003864955	Escherichia__coli_D	0
1226	GCA_001748625	Escherichia__flexneri	6917
1227	GCA_000352245	Escherichia__flexneri	7492
1228	GCA_003389125	Escherichia__flexneri	4334
1229	GCA_005044235	Escherichia__flexneri	0
1230	GCA_002941965	Escherichia__flexneri	7593
1231	GCA_000268125	Escherichia__flexneri	4730
1232	GCA_000351525	Escherichia__flexneri	5978
1233	GCA_900450375	Escherichia__flexneri	6044
1234	GCA_002516345	Escherichia__flexneri	4592
1235	GCA_004273385	Escherichia__flexneri	0
1236	GCA_002514945	Escherichia__flexneri	4603
1237	GCA_004924255	Escherichia__flexneri	1570
1238	GCA_001748545	Escherichia__flexneri	6805
1239	GCA_004279995	Escherichia__flexneri	0
1240	GCA_003980305	Escherichia__flexneri	5042
1241	GCA_900499715	Escherichia__coli_D	0
1242	GCA_002056065	Escherichia__flexneri	5066
1243	GCA_003302545	Escherichia__flexneri	2909
1244	GCA_002515455	Escherichia__flexneri	4465
1245	GCA_002534845	Escherichia__coli_D	0
1246	GCA_002458465	Escherichia__flexneri	4834
1247	GCA_002514605	Escherichia__flexneri	4376
1248	GCA_000780995	Escherichia__coli_D	0
1249	GCA_002514535	Escherichia__flexneri	4977
1250	GCA_002512605	Escherichia__flexneri	6902
1251	GCA_005386265	Escherichia__coli_D	0
1252	GCA_001630905	Escherichia__coli_D	0
1253	GCA_004526255	Escherichia__flexneri	3711
1254	GCA_001608155	Escherichia__flexneri	420
1255	GCA_002835565	Escherichia__flexneri	8366
1256	GCA_005039455	Escherichia__flexneri	0
1257	GCA_003592165	Escherichia__coli_D	0
1258	GCA_000704685	Escherichia__flexneri	4361
1259	GCA_003592305	Escherichia__coli_D	0
1260	GCA_001651685	Escherichia__flexneri	5097
1261	GCA_002899475	Escherichia__flexneri	7988
1262	GCA_004172655	Escherichia__flexneri	6292
1263	GCA_003301125	Escherichia__flexneri	7830
1264	GCA_004281195	Escherichia__flexneri	0
1265	GCA_002511115	Escherichia__flexneri	7599
1266	GCA_900195415	Escherichia__flexneri	742
1267	GCA_000829985	Escherichia__flexneri	5111
1268	GCA_003388415	Escherichia__flexneri	2541
1269	GCA_900323745	Escherichia__coli_D	0
1270	GCA_002230935	Escherichia__flexneri	4047
1271	GCA_002787315	Escherichia__flexneri	4593
1272	GCA_003981045	Escherichia__flexneri	5775
1273	GCA_002515445	Escherichia__flexneri	4619
1274	GCA_000704765	Escherichia__flexneri	4407
1275	GCA_001606615	Escherichia__flexneri	848
1276	GCA_002761625	Escherichia__coli_D	0
1277	GCA_004281435	Escherichia__flexneri	0
1278	GCA_002458535	Escherichia__flexneri	4460
1279	GCA_001912105	Escherichia__flexneri	5360
1280	GCA_002134765	Escherichia__flexneri	1748
1281	GCA_000703825	Escherichia__flexneri	2486
1282	GCA_900482025	Escherichia__flexneri	8156
1283	GCA_005381445	Escherichia__flexneri	7915
1284	GCA_900481845	Escherichia__flexneri	8157
1285	GCA_002207565	Escherichia__flexneri	780
1286	GCA_003731215	Escherichia__coli_D	0
1287	GCA_000704745	Escherichia__flexneri	4119
1288	GCA_002515005	Escherichia__flexneri	4448
1289	GCA_002133585	Escherichia__coli_D	0
1290	GCA_900479175	Escherichia__flexneri	4350
1291	GCA_000158395	Escherichia__flexneri	7457
1292	GCA_002541935	Escherichia__coli_D	0
1293	GCA_000780965	Escherichia__flexneri	1996
1294	GCA_004336925	Escherichia__flexneri	7522
1295	GCA_002515425	Escherichia__flexneri	4439
1296	GCA_002207625	Escherichia__flexneri	1403
1297	GCA_005042305	Escherichia__flexneri	3021
1298	GCA_005381665	Escherichia__flexneri	7837
1299	GCA_002514665	Escherichia__flexneri	4683
1300	GCA_001269265	Escherichia__flexneri	6727
1301	GCA_002485225	Escherichia__flexneri	6102
1302	GCA_002514615	Escherichia__flexneri	4657
1303	GCA_001575945	Escherichia__flexneri	5770
1304	GCA_004284295	Escherichia__flexneri	5820
1305	GCA_001268845	Escherichia__flexneri	7414
1306	GCA_002230485	Escherichia__flexneri	8161
1307	GCA_001900375	Escherichia__flexneri	5044
1308	GCA_002514625	Escherichia__flexneri	4818
1309	GCA_000459435	Escherichia__flexneri	4497
1310	GCA_001900555	Escherichia__flexneri	4205
1311	GCA_002109745	Escherichia__flexneri	7681
1312	GCA_002012045	Escherichia__coli_D	0
1313	GCA_005040005	Escherichia__flexneri	7690
1314	GCA_004162125	Escherichia__flexneri	0
1315	GCA_000954035	Escherichia__flexneri	7519
1316	GCA_005042385	Escherichia__flexneri	3036
1317	GCA_003526545	Escherichia__flexneri	3413
1318	GCA_002196745	Escherichia__flexneri	2759
1319	GCA_003793355	Escherichia__flexneri	0
1320	GCA_006231975	Escherichia__flexneri	6871
1321	GCA_005383965	Escherichia__flexneri	6553
1322	GCA_000798235	Escherichia__flexneri	2175
1323	GCA_005042705	Escherichia__flexneri	2956
1324	GCA_002227535	Escherichia__flexneri	7102
1325	GCA_000460035	Escherichia__flexneri	2602
1326	GCA_002464685	Escherichia__flexneri	7684
1327	GCA_900449665	Escherichia__flexneri	2287
1328	GCA_003760145	Escherichia__flexneri	0
1329	GCA_005391645	Escherichia__flexneri	4891
1330	GCA_002510775	Escherichia__flexneri	8019
1331	GCA_002510845	Escherichia__flexneri	7753
1332	GCA_002485485	Escherichia__flexneri	5705
1333	GCA_900481935	Escherichia__flexneri	3630
1334	GCA_003322375	Escherichia__flexneri	5578
1335	GCA_002514925	Escherichia__flexneri	4808
1336	GCA_002462825	Escherichia__flexneri	6517
1337	GCA_005383045	Escherichia__flexneri	7600
1338	GCA_005042375	Escherichia__flexneri	4537
1339	GCA_004402125	Escherichia__flexneri	6163
1340	GCA_002485085	Escherichia__flexneri	3218
1341	GCA_001650585	Escherichia__flexneri	6440
1342	GCA_001615595	Escherichia__flexneri	5896
1343	GCA_005042455	Escherichia__flexneri	0
1344	GCA_005042365	Escherichia__flexneri	4384
1345	GCA_004280575	Escherichia__flexneri	0
1346	GCA_001901045	Escherichia__flexneri	1241
1347	GCA_900448735	Escherichia__flexneri	4615
1348	GCA_005042275	Escherichia__flexneri	4558
1349	GCA_003334705	Escherichia__flexneri	5335
1350	GCA_005042395	Escherichia__flexneri	4374
1351	GCA_005042255	Escherichia__flexneri	4394
1352	GCA_001614715	Escherichia__flexneri	5645
1353	GCA_000703805	Escherichia__flexneri	3156
1354	GCA_900196235	Escherichia__flexneri	381
1355	GCA_005885695	Escherichia__flexneri	5901
1356	GCA_003709065	Escherichia__flexneri	342
1357	GCA_001901085	Escherichia__flexneri	4118
1358	GCA_003999795	Escherichia__flexneri	6047
1359	GCA_005399045	Escherichia__flexneri	5282
1360	GCA_002467195	Escherichia__flexneri	6417
1361	GCA_002006865	Escherichia__flexneri	8140
1362	GCA_003301945	Escherichia__flexneri	3793
1363	GCA_001012345	Escherichia__flexneri	3599
1364	GCA_005381545	Escherichia__flexneri	8278
1365	GCA_002231485	Escherichia__flexneri	7946
1366	GCA_003774705	Escherichia__flexneri	0
1367	GCA_002544935	Escherichia__flexneri	8046
1368	GCA_003176435	Escherichia__flexneri	2255
1369	GCA_000356165	Escherichia__flexneri	1797
1370	GCA_001614695	Escherichia__flexneri	6528
1371	GCA_002521905	Escherichia__coli_D	0
1372	GCA_005040645	Escherichia__flexneri	4878
1373	GCA_900449555	Escherichia__flexneri	3715
1374	GCA_001708145	Escherichia__flexneri	5373
1375	GCA_001901025	Escherichia__flexneri	1149
1376	GCA_002206765	Escherichia__flexneri	6011
1377	GCA_003856575	Escherichia__flexneri	5868
1378	GCA_001575835	Escherichia__flexneri	3146
1379	GCA_003302785	Escherichia__flexneri	5313
1380	GCA_001616195	Escherichia__flexneri	5997
1381	GCA_002942605	Escherichia__flexneri	7608
1382	GCA_003859395	Escherichia__coli_D	0
1383	GCA_004282395	Escherichia__flexneri	6551
1384	GCA_002416915	Escherichia__flexneri	2296
1385	GCA_002233495	Escherichia__flexneri	1999
1386	GCA_001881645	Escherichia__flexneri	3163
1387	GCA_003291495	Escherichia__flexneri	5327
1388	GCA_001881605	Escherichia__flexneri	6915
1389	GCA_004380805	Escherichia__coli_D	0
1390	GCA_900536625	Escherichia__flexneri	1146
1391	GCA_002520245	Escherichia__flexneri	4677
1392	GCA_002229885	Escherichia__flexneri	7992
1393	GCA_002277075	Escherichia__flexneri	798
1394	GCA_000703925	Escherichia__flexneri	7118
1395	GCA_001616555	Escherichia__flexneri	6247
1396	GCA_900479625	Escherichia__flexneri	4493
1397	GCA_003859135	Escherichia__coli_D	0
1398	GCA_001597825	Escherichia__flexneri	5926
1399	GCA_005401685	Escherichia__flexneri	8634
1400	GCA_004276775	Escherichia__flexneri	0
1401	GCA_001616455	Escherichia__flexneri	6293
1402	GCA_000297235	Escherichia__coli_D	0
1403	GCA_002534695	Escherichia__flexneri	3429
1404	GCA_000797815	Escherichia__flexneri	6084
1405	GCA_900499745	Escherichia__coli_D	0
1406	GCA_900448435	Escherichia__flexneri	2908
1407	GCA_003896955	Escherichia__flexneri	0
1408	GCA_000194705	Escherichia__flexneri	6598
1409	GCA_000692395	Escherichia__flexneri	7240
1410	GCA_002991785	Escherichia__flexneri	1683
1411	GCA_005394885	Escherichia__flexneri	3652
1412	GCA_003008915	Escherichia__flexneri	1039
1413	GCA_001749435	Escherichia__flexneri	6480
1414	GCA_900447975	Escherichia__flexneri	3768
1415	GCA_003321635	Escherichia__flexneri	3707
1416	GCA_001606915	Escherichia__flexneri	3594
1417	GCA_900608195	Escherichia__flexneri	0
1418	GCA_002810165	Escherichia__flexneri	4805
1419	GCA_002207725	Escherichia__flexneri	3898
1420	GCA_003328275	Escherichia__flexneri	1841
1421	GCA_002972095	Escherichia__coli_D	0
1422	GCA_001616495	Escherichia__flexneri	5776
1423	GCA_900196445	Escherichia__flexneri	246
1424	GCA_001894465	Escherichia__coli_D	0
1425	GCA_005396565	Escherichia__flexneri	8213
1426	GCA_002919645	Escherichia__flexneri	4711
1427	GCA_000703385	Escherichia__flexneri	1576
1428	GCA_000798215	Escherichia__flexneri	4822
1429	GCA_003357585	Escherichia__coli_D	0
1430	GCA_003358485	Escherichia__coli_D	0
1431	GCA_001614725	Escherichia__flexneri	6178
1432	GCA_003357665	Escherichia__coli_D	0
1433	GCA_003357745	Escherichia__coli_D	0
1434	GCA_000357425	Escherichia__flexneri	8390
1435	GCA_003358625	Escherichia__coli_D	0
1436	GCA_005383845	Escherichia__flexneri	8282
1437	GCA_003358225	Escherichia__coli_D	0
1438	GCA_003357525	Escherichia__coli_D	0
1439	GCA_003357565	Escherichia__coli_D	0
1440	GCA_003358565	Escherichia__coli_D	0
1441	GCA_003358335	Escherichia__coli_D	0
1442	GCA_003358415	Escherichia__coli_D	0
1443	GCA_006234015	Escherichia__coli_D	0
1444	GCA_003358305	Escherichia__coli_D	0
1445	GCA_002485015	Escherichia__flexneri	4382
1446	GCA_003357475	Escherichia__coli_D	0
1447	GCA_003357435	Escherichia__coli_D	0
1448	GCA_003358255	Escherichia__coli_D	0
1449	GCA_003358575	Escherichia__coli_D	0
1450	GCA_001616515	Escherichia__flexneri	6297
1451	GCA_003358725	Escherichia__coli_D	0
1452	GCA_003358605	Escherichia__coli_D	0
1453	GCA_002536075	Escherichia__flexneri	4908
1454	GCA_003334155	Escherichia__flexneri	6128
1455	GCA_002225845	Escherichia__flexneri	1590
1456	GCA_004279215	Escherichia__flexneri	0
1457	GCA_900479415	Escherichia__flexneri	4180
1458	GCA_000700285	Escherichia__flexneri	2691
1459	GCA_003334145	Escherichia__flexneri	6535
1460	GCA_003357255	Escherichia__flexneri	6381
1461	GCA_003413625	Escherichia__flexneri	2735
1462	GCA_900480015	Escherichia__flexneri	7459
1463	GCA_001616575	Escherichia__flexneri	6431
1464	GCA_002232275	Escherichia__flexneri	2997
1465	GCA_003086215	Escherichia__flexneri	6953
1466	GCA_004122405	Escherichia__flexneri	3736
1467	GCA_002519275	Escherichia__flexneri	7783
1468	GCA_900478875	Escherichia__flexneri	302
1469	GCA_002153015	Escherichia__flexneri	573
1470	GCA_005391365	Escherichia__flexneri	7699
1471	GCA_000225025	Escherichia__flexneri	6384
1472	GCA_002225685	Escherichia__flexneri	5344
1473	GCA_003292635	Escherichia__flexneri	4348
1474	GCA_004277375	Escherichia__flexneri	0
1475	GCA_003357245	Escherichia__flexneri	6248
1476	GCA_002521365	Escherichia__flexneri	2257
1477	GCA_004284645	Escherichia__flexneri	7206
1478	GCA_001893445	Escherichia__flexneri	1093
1479	GCA_003334355	Escherichia__flexneri	6283
1480	GCA_000356465	Escherichia__flexneri	2884
1481	GCA_002538345	Escherichia__flexneri	5121
1482	GCA_005395765	Escherichia__flexneri	4885
1483	GCA_004380355	Escherichia__flexneri	6332
1484	GCA_000617205	Escherichia__flexneri	6615
1485	GCA_001893025	Escherichia__flexneri	1148
1486	GCA_001893205	Escherichia__flexneri	1001
1487	GCA_002134085	Escherichia__coli_D	0
1488	GCA_003883675	Escherichia__flexneri	0
1489	GCA_003293055	Escherichia__flexneri	1512
1490	GCA_004380375	Escherichia__flexneri	7283
1491	GCA_002464535	Escherichia__flexneri	7792
1492	GCA_003362835	Escherichia__flexneri	1474
1493	GCA_001893955	Escherichia__flexneri	1042
1494	GCA_000356925	Escherichia__flexneri	8521
1495	GCA_003791625	Escherichia__flexneri	0
1496	GCA_003791285	Escherichia__flexneri	0
1497	GCA_002547315	Escherichia__coli_D	0
1498	GCA_002895335	Escherichia__coli_D	0
1499	GCA_005386485	Escherichia__coli_D	0
1500	GCA_001893525	Escherichia__flexneri	710
1501	GCA_001616055	Escherichia__flexneri	6041
1502	GCA_002134515	Escherichia__coli_D	0
1503	GCA_002232075	Escherichia__coli_D	0
1504	GCA_000249715	Escherichia__flexneri	1689
1505	GCA_002519495	Escherichia__flexneri	8015
1506	GCA_002307515	Escherichia__coli_D	0
1507	GCA_003592155	Escherichia__coli_D	0
1508	GCA_003794595	Escherichia__flexneri	0
1509	GCA_003791985	Escherichia__flexneri	0
1510	GCA_000357385	Escherichia__flexneri	8493
1511	GCA_000703745	Escherichia__flexneri	2816
1512	GCA_004231105	Escherichia__flexneri	0
1513	GCA_000488735	Escherichia__flexneri	483
1514	GCA_004801275	Escherichia__flexneri	508
1515	GCA_005397025	Escherichia__flexneri	4610
1516	GCA_000460755	Escherichia__flexneri	4996
1517	GCA_002110025	Escherichia__flexneri	7396
1518	GCA_002456345	Escherichia__flexneri	7621
1519	GCA_002277105	Escherichia__flexneri	1770
1520	GCA_003358505	Escherichia__coli_D	0
1521	GCA_004252705	Escherichia__flexneri	0
1522	GCA_000357725	Escherichia__flexneri	8460
1523	GCA_002486915	Escherichia__flexneri	4336
1524	GCA_000781075	Escherichia__flexneri	7752
1525	GCA_005387835	Escherichia__flexneri	2737
1526	GCA_003303795	Escherichia__flexneri	7339
1527	GCA_004116935	Escherichia__flexneri	2935
1528	GCA_900196335	Escherichia__flexneri	499
1529	GCA_003628295	Escherichia__flexneri	8223
1530	GCA_900406595	Escherichia__coli_D	0
1531	GCA_003301475	Escherichia__flexneri	4870
1532	GCA_004170585	Escherichia__flexneri	6512
1533	GCA_002207265	Escherichia__flexneri	3943
1534	GCA_900480515	Escherichia__flexneri	8032
1535	GCA_900196275	Escherichia__flexneri	409
1536	GCA_000714895	Escherichia__flexneri	3019
1537	GCA_003792455	Escherichia__flexneri	0
1538	GCA_002182025	Escherichia__flexneri	4453
1539	GCA_000351905	Escherichia__flexneri	2374
1540	GCA_005391565	Escherichia__flexneri	4861
1541	GCA_002520885	Escherichia__coli_D	0
1542	GCA_005399625	Escherichia__flexneri	6327
1543	GCA_002248755	Escherichia__flexneri	5675
1544	GCA_001748815	Escherichia__flexneri	6244
1545	GCA_002078275	Escherichia__flexneri	4284
1546	GCA_002537685	Escherichia__flexneri	961
1547	GCA_002078295	Escherichia__flexneri	4268
1548	GCA_900481055	Escherichia__flexneri	4883
1549	GCA_000692895	Escherichia__flexneri	4855
1550	GCA_001576175	Escherichia__flexneri	3385
1551	GCA_002231445	Escherichia__flexneri	5062
1552	GCA_900448665	Escherichia__flexneri	7962
1553	GCA_004282155	Escherichia__flexneri	0
1554	GCA_000814145	Escherichia__flexneri	5364
1555	GCA_004767645	Escherichia__flexneri	5915
1556	GCA_000350025	Escherichia__flexneri	5116
1557	GCA_900481045	Escherichia__flexneri	4873
1558	GCA_000358915	Escherichia__flexneri	8431
1559	GCA_004277835	Escherichia__flexneri	0
1560	GCA_001615835	Escherichia__flexneri	2668
1561	GCA_001575555	Escherichia__flexneri	5603
1562	GCA_003194715	Escherichia__flexneri	8310
1563	GCA_005387985	Escherichia__coli_D	0
1564	GCA_004283285	Escherichia__flexneri	5852
1565	GCA_005398825	Escherichia__flexneri	993
1566	GCA_001575885	Escherichia__flexneri	6682
1567	GCA_002460495	Escherichia__flexneri	6433
1568	GCA_003292275	Escherichia__coli_D	0
1569	GCA_002517285	Escherichia__flexneri	6459
1570	GCA_001911665	Escherichia__flexneri	6789
1571	GCA_001893775	Escherichia__flexneri	2100
1572	GCA_006231695	Escherichia__flexneri	3572
1573	GCA_002520455	Escherichia__flexneri	2390
1574	GCA_002484835	Escherichia__flexneri	6035
1575	GCA_002464525	Escherichia__flexneri	7140
1576	GCA_005400185	Escherichia__flexneri	7843
1577	GCA_004282295	Escherichia__flexneri	1225
1578	GCA_002265025	Escherichia__flexneri	2650
1579	GCA_002516385	Escherichia__flexneri	4486
1580	GCA_900479395	Escherichia__flexneri	3709
1581	GCA_002229675	Escherichia__flexneri	903
1582	GCA_900480065	Escherichia__flexneri	3646
1583	GCA_003323205	Escherichia__flexneri	4499
1584	GCA_000779955	Escherichia__flexneri	5443
1585	GCA_002284785	Escherichia__flexneri	1440
1586	GCA_003048015	Escherichia__flexneri	7942
1587	GCA_002941855	Escherichia__flexneri	3102
1588	GCA_000647815	Escherichia__flexneri	3072
1589	GCA_000700645	Escherichia__flexneri	1713
1590	GCA_003175355	Escherichia__flexneri	5302
1591	GCA_005388525	Escherichia__coli_D	0
1592	GCA_005389705	Escherichia__flexneri	4477
1593	GCA_002319735	Escherichia__flexneri	7310
1594	GCA_005046865	Escherichia__flexneri	5994
1595	GCA_000692735	Escherichia__flexneri	2317
1596	GCA_004122395	Escherichia__flexneri	4032
1597	GCA_002967865	Escherichia__flexneri	2150
1598	GCA_000700625	Escherichia__flexneri	1466
1599	GCA_900196285	Escherichia__flexneri	445
1600	GCA_000357445	Escherichia__flexneri	8471
1601	GCA_002232255	Escherichia__flexneri	6567
1602	GCA_005844575	Escherichia__flexneri	7540
1603	GCA_001616955	Escherichia__flexneri	7285
1604	GCA_005041965	Escherichia__flexneri	3602
1605	GCA_000357545	Escherichia__flexneri	8553
1606	GCA_002223555	Escherichia__coli_D	0
1607	GCA_900481025	Escherichia__flexneri	2214
1608	GCA_005381405	Escherichia__flexneri	7650
1609	GCA_000700265	Escherichia__flexneri	1830
1610	GCA_003321595	Escherichia__flexneri	6289
1611	GCA_000798415	Escherichia__coli_D	0
1612	GCA_003292465	Escherichia__coli_D	0
1613	GCA_003328145	Escherichia__flexneri	8042
1614	GCA_002811605	Escherichia__flexneri	1988
1615	GCA_004277355	Escherichia__flexneri	0
1616	GCA_001562335	Escherichia__flexneri	1085
1617	GCA_000749545	Escherichia__flexneri	4632
1618	GCA_001615865	Escherichia__flexneri	3132
1619	GCA_900449435	Escherichia__flexneri	1586
1620	GCA_001749135	Escherichia__flexneri	7823
1621	GCA_002507955	Escherichia__flexneri	7223
1622	GCA_001284185	Escherichia__flexneri	5571
1623	GCA_002165055	Escherichia__flexneri	3276
1624	GCA_002164985	Escherichia__flexneri	4367
1625	GCA_001901185	Escherichia__flexneri	942
1626	GCA_002522885	Escherichia__flexneri	5197
1627	GCA_003334115	Escherichia__flexneri	5750
1628	GCA_900448955	Escherichia__flexneri	874
1629	GCA_002968715	Escherichia__flexneri	1481
1630	GCA_001660345	Escherichia__flexneri	6212
1631	GCA_001748825	Escherichia__flexneri	6940
1632	GCA_002247805	Escherichia__flexneri	5765
1633	GCA_002442335	Escherichia__flexneri	7225
1634	GCA_001617055	Escherichia__flexneri	7428
1635	GCA_000357065	Escherichia__flexneri	8595
1636	GCA_006233395	Escherichia__flexneri	4598
1637	GCA_002516665	Escherichia__flexneri	4962
1638	GCA_002230105	Escherichia__flexneri	8158
1639	GCA_002012185	Escherichia__flexneri	1860
1640	GCA_004122425	Escherichia__flexneri	3923
1641	GCA_002459065	Escherichia__flexneri	6612
1642	GCA_005386025	Escherichia__coli_D	0
1643	GCA_002519795	Escherichia__flexneri	4503
1644	GCA_001615985	Escherichia__flexneri	2950
1645	GCA_003795445	Escherichia__flexneri	2942
1646	GCA_002469415	Escherichia__flexneri	6661
1647	GCA_002516025	Escherichia__flexneri	6315
1648	GCA_002468585	Escherichia__flexneri	7564
1649	GCA_001617145	Escherichia__flexneri	7397
1650	GCA_003333975	Escherichia__flexneri	7834
1651	GCA_002164935	Escherichia__coli_D	0
1652	GCA_003323185	Escherichia__flexneri	5616
1653	GCA_000522325	Escherichia__coli_D	0
1654	GCA_003321665	Escherichia__flexneri	5595
1655	GCA_005042715	Escherichia__flexneri	4365
1656	GCA_000446625	Escherichia__flexneri	8700
1657	GCA_001576315	Escherichia__flexneri	6720
1658	GCA_004569345	Escherichia__flexneri	1339
1659	GCA_002155365	Escherichia__flexneri	3521
1660	GCA_004276535	Escherichia__flexneri	0
1661	GCA_002248355	Escherichia__flexneri	7082
1662	GCA_005389785	Escherichia__flexneri	8697
1663	GCA_004664585	Escherichia__flexneri	5593
1664	GCA_002290505	Escherichia__flexneri	7085
1665	GCA_900480185	Escherichia__flexneri	5642
1666	GCA_003977245	Escherichia__flexneri	1199
1667	GCA_900478835	Escherichia__flexneri	6810
1668	GCA_001682305	Escherichia__flexneri	6777
1669	GCA_005400285	Escherichia__flexneri	6138
1670	GCA_001277755	Escherichia__flexneri	7460
1671	GCA_001748835	Escherichia__flexneri	6586
1672	GCA_000352725	Escherichia__flexneri	5718
1673	GCA_005400265	Escherichia__flexneri	6207
1674	GCA_002407295	Escherichia__coli_D	0
1675	GCA_003791345	Escherichia__coli_D	0
1676	GCA_002467075	Escherichia__flexneri	6536
1677	GCA_002734205	Escherichia__coli_D	0
1678	GCA_005394425	Escherichia__flexneri	3170
1679	GCA_002972435	Escherichia__dysenteriae	161
1680	GCA_003114795	Escherichia__flexneri	7817
1681	GCA_002226025	Escherichia__flexneri	7861
1682	GCA_004792925	Escherichia__flexneri	8063
1683	GCA_004664605	Escherichia__flexneri	2361
1684	GCA_002173205	Escherichia__flexneri	4215
1685	GCA_005395605	Escherichia__flexneri	6826
1686	GCA_001509735	Escherichia__flexneri	4133
1687	GCA_900236085	Escherichia__flexneri	2906
1688	GCA_004266145	Escherichia__flexneri	0
1689	GCA_003346925	Escherichia__flexneri	2585
1690	GCA_005390205	Escherichia__flexneri	5930
1691	GCA_000215185	Escherichia__flexneri	6003
1692	GCA_005399465	Escherichia__flexneri	5535
1693	GCA_001901445	Escherichia__flexneri	5359
1694	GCA_002631375	Escherichia__flexneri	6387
1695	GCA_002516105	Escherichia__flexneri	8110
1696	GCA_001509655	Escherichia__flexneri	4380
1697	GCA_003338395	Escherichia__flexneri	1614
1698	GCA_900236075	Escherichia__flexneri	2981
1699	GCA_004268185	Escherichia__flexneri	0
1700	GCA_900480245	Escherichia__flexneri	5372
1701	GCA_002231725	Escherichia__flexneri	3293
1702	GCA_002468755	Escherichia__flexneri	3123
1703	GCA_000782595	Escherichia__flexneri	6389
1704	GCA_900195945	Escherichia__flexneri	2215
1705	GCA_000782555	Escherichia__flexneri	6398
1706	GCA_003322085	Escherichia__flexneri	1361
1707	GCA_005395005	Escherichia__flexneri	2299
1708	GCA_002207005	Escherichia__flexneri	7175
1709	GCA_002460505	Escherichia__flexneri	7367
1710	GCA_002134465	Escherichia__coli_D	0
1711	GCA_001576495	Escherichia__flexneri	6846
1712	GCA_003794275	Escherichia__flexneri	0
1713	GCA_002155825	Escherichia__flexneri	516
1714	GCA_002513625	Escherichia__flexneri	7512
1715	GCA_900236095	Escherichia__flexneri	2988
1716	GCA_900478445	Escherichia__flexneri	2180
1717	GCA_002537155	Escherichia__flexneri	7138
1718	GCA_001911245	Escherichia__flexneri	2676
1719	GCA_900480545	Escherichia__flexneri	1103
1720	GCA_002232475	Escherichia__flexneri	6934
1721	GCA_900450325	Escherichia__flexneri	7814
1722	GCA_900482275	Escherichia__flexneri	4411
1723	GCA_002515985	Escherichia__flexneri	6593
1724	GCA_002538315	Escherichia__flexneri	296
1725	GCA_002548895	Escherichia__flexneri	6153
1726	GCA_002442405	Escherichia__flexneri	4375
1727	GCA_002518335	Escherichia__flexneri	4273
1728	GCA_002207065	Escherichia__flexneri	3444
1729	GCA_005396165	Escherichia__coli_D	0
1730	GCA_003292535	Escherichia__flexneri	3464
1731	GCA_002544095	Escherichia__flexneri	3554
1732	GCA_000781605	Escherichia__coli_D	0
1733	GCA_002229125	Escherichia__flexneri	3262
1734	GCA_005045065	Escherichia__flexneri	6649
1735	GCA_003291735	Escherichia__flexneri	4413
1736	GCA_002015275	Escherichia__flexneri	5396
1737	GCA_002458025	Escherichia__flexneri	4739
1738	GCA_003898835	Escherichia__flexneri	0
1739	GCA_001509665	Escherichia__flexneri	4210
1740	GCA_002543805	Escherichia__flexneri	4349
1741	GCA_004380405	Escherichia__flexneri	3853
1742	GCA_003334165	Escherichia__flexneri	4853
1743	GCA_000601295	Escherichia__flexneri	4839
1744	GCA_002290495	Escherichia__flexneri	7109
1745	GCA_005390245	Escherichia__flexneri	8334
1746	GCA_002265035	Escherichia__flexneri	3392
1747	GCA_004282335	Escherichia__flexneri	5420
1748	GCA_002546325	Escherichia__flexneri	2635
1749	GCA_004377955	Escherichia__flexneri	3831
1750	GCA_001509675	Escherichia__flexneri	4110
1751	GCA_005390285	Escherichia__flexneri	5754
1752	GCA_900448535	Escherichia__flexneri	5764
1753	GCA_002307615	Escherichia__flexneri	2883
1754	GCA_900478455	Escherichia__flexneri	2195
1755	GCA_003334435	Escherichia__flexneri	7378
1756	GCA_002513355	Escherichia__flexneri	6977
1757	GCA_002517375	Escherichia__flexneri	2079
1758	GCA_003937705	Escherichia__flexneri	502
1759	GCA_002231415	Escherichia__flexneri	5005
1760	GCA_001900355	Escherichia__flexneri	9087
1761	GCA_003000865	Escherichia__coli_D	0
1762	GCA_002521675	Escherichia__flexneri	7762
1763	GCA_000249775	Escherichia__flexneri	6007
1764	GCA_900448205	Escherichia__flexneri	5927
1765	GCA_003322055	Escherichia__flexneri	1642
1766	GCA_003028815	Escherichia__flexneri	7079
1767	GCA_000768485	Escherichia__flexneri	3456
1768	GCA_005393145	Escherichia__flexneri	7571
1769	GCA_001894385	Escherichia__flexneri	1791
1770	GCA_004960965	Escherichia__flexneri	7338
1771	GCA_002180055	Escherichia__flexneri	4639
1772	GCA_005040965	Escherichia__flexneri	4087
1773	GCA_005392325	Escherichia__flexneri	3669
1774	GCA_002511135	Escherichia__flexneri	8134
1775	GCA_003027445	Escherichia__flexneri	6419
1776	GCA_001441335	Escherichia__flexneri	6813
1777	GCA_001893935	Escherichia__flexneri	2407
1778	GCA_003322065	Escherichia__flexneri	1665
1779	GCA_001892765	Escherichia__flexneri	98
1780	GCA_002207465	Escherichia__flexneri	4443
1781	GCA_004567315	Escherichia__coli_D	0
1782	GCA_002207705	Escherichia__flexneri	4965
1783	GCA_005399005	Escherichia__flexneri	5388
1784	GCA_004380795	Escherichia__flexneri	2639
1785	GCA_002459715	Escherichia__flexneri	7345
1786	GCA_001891785	Escherichia__coli_D	0
1787	GCA_003783005	Escherichia__flexneri	0
1788	GCA_002872125	Escherichia__flexneri	1160
1789	GCA_001893605	Escherichia__flexneri	3919
1790	GCA_900480165	Escherichia__flexneri	3848
1791	GCA_001576395	Escherichia__flexneri	5269
1792	GCA_005046785	Escherichia__flexneri	5342
1793	GCA_900239925	Escherichia__flexneri	7350
1794	GCA_003302725	Escherichia__flexneri	2713
1795	GCA_003001085	Escherichia__coli_D	0
1796	GCA_900479765	Escherichia__flexneri	1739
1797	GCA_003001055	Escherichia__coli_D	0
1798	GCA_003000855	Escherichia__coli_D	0
1799	GCA_002231155	Escherichia__flexneri	4000
1800	GCA_001900335	Escherichia__flexneri	2248
1801	GCA_005043895	Escherichia__flexneri	5365
1802	GCA_004162975	Escherichia__flexneri	0
1803	GCA_003783045	Escherichia__flexneri	0
1804	GCA_001891945	Escherichia__coli_D	0
1805	GCA_004380265	Escherichia__flexneri	2092
1806	GCA_003000975	Escherichia__coli_D	0
1807	GCA_004162515	Escherichia__flexneri	0
1808	GCA_000446765	Escherichia__flexneri	8779
1809	GCA_002229755	Escherichia__flexneri	7972
1810	GCA_002230665	Escherichia__flexneri	5839
1811	GCA_005397685	Escherichia__coli_D	0
1812	GCA_002284665	Escherichia__flexneri	6729
1813	GCA_002247945	Escherichia__coli_D	0
1814	GCA_003830765	Escherichia__flexneri	2752
1815	GCA_002407305	Escherichia__flexneri	939
1816	GCA_003333385	Escherichia__flexneri	5906
1817	GCA_000190795	Escherichia__flexneri	7442
1818	GCA_001402805	Escherichia__flexneri	7590
1819	GCA_001509715	Escherichia__flexneri	4295
1820	GCA_001509745	Escherichia__flexneri	4338
1821	GCA_004122305	Escherichia__flexneri	5688
1822	GCA_001466755	Escherichia__coli_D	0
1823	GCA_001900945	Escherichia__flexneri	9088
1824	GCA_002542565	Escherichia__flexneri	7157
1825	GCA_003000995	Escherichia__flexneri	1708
1826	GCA_001749415	Escherichia__flexneri	4392
1827	GCA_003790965	Escherichia__flexneri	0
1828	GCA_003291895	Escherichia__flexneri	1938
1829	GCA_001886935	Escherichia__flexneri	6023
1830	GCA_000714335	Escherichia__coli_D	0
1831	GCA_002018815	Escherichia__coli_D	0
1832	GCA_004960635	Escherichia__flexneri	1167
1833	GCA_003983245	Escherichia__flexneri	5797
1834	GCA_005395045	Escherichia__flexneri	2440
1835	GCA_002512215	Escherichia__flexneri	5055
1836	GCA_002484375	Escherichia__flexneri	6984
1837	GCA_003982555	Escherichia__flexneri	4607
1838	GCA_003665515	Escherichia__flexneri	8148
1839	GCA_003358875	Escherichia__flexneri	7139
1840	GCA_003290995	Escherichia__flexneri	2269
1841	GCA_003304255	Escherichia__flexneri	3523
1842	GCA_002485025	Escherichia__flexneri	6085
1843	GCA_004170765	Escherichia__flexneri	8647
1844	GCA_002514195	Escherichia__flexneri	6757
1845	GCA_002508115	Escherichia__coli_D	0
1846	GCA_003795565	Escherichia__flexneri	4647
1847	GCA_002520335	Escherichia__flexneri	4003
1848	GCA_900236105	Escherichia__flexneri	3171
1849	GCA_003073835	Escherichia__flexneri	1310
1850	GCA_000601315	Escherichia__flexneri	5346
1851	GCA_002180135	Escherichia__flexneri	4238
1852	GCA_005381465	Escherichia__flexneri	8468
1853	GCA_004171505	Escherichia__flexneri	8683
1854	GCA_002520815	Escherichia__flexneri	8054
1855	GCA_000781635	Escherichia__coli_D	0
1856	GCA_001900575	Escherichia__flexneri	3817
1857	GCA_000459915	Escherichia__coli_D	0
1858	GCA_900236165	Escherichia__flexneri	3841
1859	GCA_005395445	Escherichia__flexneri	6170
1860	GCA_002945135	Escherichia__flexneri	2245
1861	GCA_900482145	Escherichia__flexneri	4957
1862	GCA_002284675	Escherichia__flexneri	7284
1863	GCA_002284745	Escherichia__flexneri	7327
1864	GCA_005395565	Escherichia__flexneri	5840
1865	GCA_000714265	Escherichia__coli_D	0
1866	GCA_005389085	Escherichia__flexneri	158
1867	GCA_005400225	Escherichia__flexneri	7171
1868	GCA_003290515	Escherichia__flexneri	3023
1869	GCA_004568925	Escherichia__coli_D	0
1870	GCA_003721975	Escherichia__flexneri	5617
1871	GCA_000354295	Escherichia__flexneri	5989
1872	GCA_002512515	Escherichia__coli_D	0
1873	GCA_001892935	Escherichia__flexneri	297
1874	GCA_002468505	Escherichia__flexneri	8060
1875	GCA_002486495	Escherichia__flexneri	7805
1876	GCA_001575775	Escherichia__flexneri	5950
1877	GCA_005402105	Escherichia__flexneri	3899
1878	GCA_002487015	Escherichia__flexneri	3291
1879	GCA_900449545	Escherichia__flexneri	6999
1880	GCA_001607755	Escherichia__flexneri	4577
1881	GCA_005389905	Escherichia__flexneri	4223
1882	GCA_002002685	Escherichia__flexneri	3459
1883	GCA_003338325	Escherichia__flexneri	4141
1884	GCA_005385585	Escherichia__coli_D	0
1885	GCA_900489745	Escherichia__flexneri	4763
1886	GCA_003300085	Escherichia__coli_D	0
1887	GCA_002485195	Escherichia__flexneri	7407
1888	GCA_003357425	Escherichia__flexneri	6943
1889	GCA_004006545	Escherichia__flexneri	2260
1890	GCA_000798135	Escherichia__flexneri	5917
1891	GCA_003008945	Escherichia__flexneri	5612
1892	GCA_003399845	Escherichia__flexneri	3662
1893	GCA_005396145	Escherichia__flexneri	6549
1894	GCA_002850675	Escherichia__flexneri	153
1895	GCA_003304865	Escherichia__flexneri	4219
1896	GCA_005045035	Escherichia__flexneri	6068
1897	GCA_002206925	Escherichia__flexneri	3930
1898	GCA_004380775	Escherichia__flexneri	7168
1899	GCA_001576545	Escherichia__flexneri	3142
1900	GCA_001419925	Escherichia__flexneri	2564
1901	GCA_001615495	Escherichia__flexneri	7819
1902	GCA_005382125	Escherichia__coli_D	0
1903	GCA_002163935	Escherichia__flexneri	7340
1904	GCA_002326875	Escherichia__flexneri	6059
1905	GCA_001892835	Escherichia__flexneri	3185
1906	GCA_001191055	Escherichia__flexneri	694
1907	GCA_001607355	Escherichia__flexneri	3259
1908	GCA_003686535	Escherichia__flexneri	5425
1909	GCA_002520155	Escherichia__flexneri	8031
1910	GCA_004522145	Escherichia__flexneri	4343
1911	GCA_003292565	Escherichia__flexneri	1820
1912	GCA_004522975	Escherichia__flexneri	4605
1913	GCA_001942065	Escherichia__flexneri	5306
1914	GCA_000458515	Escherichia__coli_D	0
1915	GCA_002460565	Escherichia__flexneri	4979
1916	GCA_001653635	Escherichia__flexneri	6302
1917	GCA_001984845	Escherichia__flexneri	4246
1918	GCA_001285565	Escherichia__flexneri	7562
1919	GCA_900478675	Escherichia__flexneri	6200
1920	GCA_003321645	Escherichia__flexneri	5553
1921	GCA_005041505	Escherichia__dysenteriae	129
1922	GCA_002310735	Escherichia__flexneri	6103
1923	GCA_003782905	Escherichia__flexneri	0
1924	GCA_900449205	Escherichia__flexneri	5169
1925	GCA_002474835	Escherichia__flexneri	3680
1926	GCA_000781255	Escherichia__flexneri	2388
1927	GCA_000703885	Escherichia__coli_D	0
1928	GCA_000597845	Escherichia__flexneri	4976
1929	GCA_000408025	Escherichia__flexneri	2405
1930	GCA_002226545	Escherichia__flexneri	7306
1931	GCA_000599625	Escherichia__flexneri	5022
1932	GCA_002212065	Escherichia__flexneri	7982
1933	GCA_000599645	Escherichia__flexneri	4906
1934	GCA_004283375	Escherichia__flexneri	8138
1935	GCA_002516295	Escherichia__flexneri	4104
1936	GCA_002265155	Escherichia__flexneri	1719
1937	GCA_000258785	Escherichia__flexneri	5998
1938	GCA_002513645	Escherichia__flexneri	7653
1939	GCA_002133505	Escherichia__flexneri	5749
1940	GCA_003774125	Escherichia__flexneri	0
1941	GCA_002511045	Escherichia__flexneri	6672
1942	GCA_900479245	Escherichia__flexneri	2825
1943	GCA_003304905	Escherichia__flexneri	2603
1944	GCA_900479125	Escherichia__flexneri	2821
1945	GCA_003318485	Escherichia__flexneri	5618
1946	GCA_002520005	Escherichia__flexneri	4928
1947	GCA_003145165	Escherichia__flexneri	5921
1948	GCA_004523665	Escherichia__coli_D	0
1949	GCA_005400085	Escherichia__flexneri	6492
1950	GCA_004284715	Escherichia__flexneri	1271
1951	GCA_002193355	Escherichia__flexneri	6409
1952	GCA_002776495	Escherichia__flexneri	6125
1953	GCA_002193415	Escherichia__flexneri	6305
1954	GCA_003145435	Escherichia__flexneri	7462
1955	GCA_002231735	Escherichia__coli_D	0
1956	GCA_900480485	Escherichia__flexneri	5544
1957	GCA_005398145	Escherichia__flexneri	2880
1958	GCA_004172565	Escherichia__flexneri	3896
1959	GCA_002225715	Escherichia__flexneri	6892
1960	GCA_005383605	Escherichia__flexneri	5913
1961	GCA_005401425	Escherichia__flexneri	7294
1962	GCA_002967975	Escherichia__flexneri	365
1963	GCA_004793375	Escherichia__flexneri	8637
1964	GCA_002547865	Escherichia__flexneri	8139
1965	GCA_000461535	Escherichia__flexneri	4288
1966	GCA_003775525	Escherichia__flexneri	0
1967	GCA_000948625	Escherichia__flexneri	7766
1968	GCA_002193325	Escherichia__flexneri	761
1969	GCA_004172545	Escherichia__flexneri	3952
1970	GCA_003721875	Escherichia__flexneri	4698
1971	GCA_003321715	Escherichia__flexneri	6216
1972	GCA_004171765	Escherichia__flexneri	3961
1973	GCA_003774865	Escherichia__flexneri	0
1974	GCA_004172115	Escherichia__flexneri	5576
1975	GCA_002967935	Escherichia__flexneri	401
1976	GCA_005395225	Escherichia__flexneri	8292
1977	GCA_002233475	Escherichia__flexneri	7060
1978	GCA_000762385	Escherichia__flexneri	6253
1979	GCA_005398245	Escherichia__flexneri	8151
1980	GCA_000599705	Escherichia__coli_D	0
1981	GCA_003008135	Escherichia__flexneri	1453
1982	GCA_006232795	Escherichia__flexneri	8381
1983	GCA_003357685	Escherichia__coli_D	0
1984	GCA_001894585	Escherichia__flexneri	1525
1985	GCA_001890365	Escherichia__coli_D	0
1986	GCA_002991655	Escherichia__flexneri	3349
1987	GCA_004279935	Escherichia__flexneri	0
1988	GCA_900448445	Escherichia__coli_D	0
1989	GCA_003293565	Escherichia__flexneri	3338
1990	GCA_003721785	Escherichia__flexneri	5498
1991	GCA_000147755	Escherichia__flexneri	6446
1992	GCA_004116895	Escherichia__flexneri	3095
1993	GCA_000945615	Escherichia__flexneri	5099
1994	GCA_002458045	Escherichia__flexneri	5484
1995	GCA_003686805	Escherichia__flexneri	7548
1996	GCA_001911485	Escherichia__flexneri	4148
1997	GCA_002535455	Escherichia__flexneri	6939
1998	GCA_002536325	Escherichia__flexneri	3365
1999	GCA_002534675	Escherichia__flexneri	5051
2000	GCA_000357285	Escherichia__flexneri	4609
[truncated: 195,269 more rows]
